# Supplementary material for: Stoichiometric Correlation Analysis: Principles of Metabolic Functionality from Metabolomics Data
Source: Front Plant Sci. 2017 Dec 18;8:2152. doi: 10.3389/fpls.2017.02152 (PMC5741659; doi:10.3389/fpls.2017.02152)
Supplement: Supplementary file 1 [file Table1.XLS]

## Sheet: Count 0.8
Supplemental Table 1 - number of significant stoichiometric correlation at the threshold of 0.8 - comparison between the number of significant stoichiometric correlation at the threshold of 0.8 for single step mass action and enzyme-metabolite-complex formation mass action simulation
	Total	Pairs	Triplets	Quadruples	Pearson Correlation Pairs
simple mass action – 1	650	9	202	439	3
simple mass action – 2	586	7	180	399	9
simple mass action – 3	437	5	122	310	4
simple mass action – 4	390	4	122	264	3
simple mass action – 5	527	5	166	356	6
simple mass action – 6	541	5	170	366	2
simple mass action – 7	657	10	208	439	7
simple mass action – 8	772	12	245	515	9
simple mass action – 9	702	9	217	476	5
simple mass action – 10	339	3	99	237	3
complex formation – 1	261	3	85	173	1
complex formation – 2	584	9	202	373	3
complex formation – 3	551	9	186	356	6
complex formation – 4	371	6	131	234	4
complex formation – 5	489	6	145	338	4
complex formation – 6	244	4	75	165	4
complex formation – 7	275	5	103	167	6
complex formation – 8	250	3	79	168	3
complex formation – 9	271	4	88	179	4
complex formation – 10	637	8	205	424	9
Michaelis-Menten – 1	828	15	289	524	11
Michaelis-Menten – 2	849	17	298	534	12
Michaelis-Menten – 3	800	15	272	513	11
Michaelis-Menten – 4	836	16	285	535	12
Michaelis-Menten – 5	938	14	327	597	11
Michaelis-Menten – 6	836	14	275	547	11
Michaelis-Menten – 7	938	16	328	594	11
Michaelis-Menten – 8	1035	17	354	664	12
Michaelis-Menten – 9	959	17	334	608	12
Michaelis-Menten – 10	888	16	300	572	12

## Sheet: Count 0.85
Supplemental Table 1 - number of significant stoichiometric correlation at the threshold of 0.85 - comparison between the number of significant stoichiometric correlation at the threshold of 0.85 for single step mass action and enzyme-metabolite-complex formation mass action simulation
	Total	Pairs	Triplets	Quadruples	Pearson Correlation Pairs
simple mass action – 1	555	7	169	379	3
simple mass action – 2	483	4	143	336	7
simple mass action – 3	314	3	78	233	2
simple mass action – 4	276	4	81	191	1
simple mass action – 5	384	2	111	271	4
simple mass action – 6	417	4	134	279	2
simple mass action – 7	539	8	158	373	4
simple mass action – 8	667	8	205	454	5
simple mass action – 9	638	7	190	441	2
simple mass action – 10	267	3	75	189	3
complex formation – 1	174	2	55	117	1
complex formation – 2	494	9	163	322	3
complex formation – 3	489	8	164	317	4
complex formation – 4	266	5	94	167	3
complex formation – 5	388	5	118	265	3
complex formation – 6	174	3	55	116	3
complex formation – 7	174	3	64	107	4
complex formation – 8	152	3	48	101	3
complex formation – 9	215	3	71	141	3
complex formation – 10	539	8	181	350	4
Michaelis-Menten – 1	761	14	265	482	11
Michaelis-Menten – 2	735	14	252	469	12
Michaelis-Menten – 3	726	14	244	468	11
Michaelis-Menten – 4	754	14	256	484	10
Michaelis-Menten – 5	864	14	297	553	9
Michaelis-Menten – 6	744	14	248	482	9
Michaelis-Menten – 7	861	15	294	552	10
Michaelis-Menten – 8	958	16	324	618	9
Michaelis-Menten – 9	895	16	303	576	11
Michaelis-Menten – 10	758	14	247	497	10

## Sheet: Count 0.9
Supplemental Table 1 - number of significant stoichiometric correlation at the threshold of 0.9 - comparison between the number of significant stoichiometric correlation at the threshold of 0.9 for single step mass action and enzyme-metabolite-complex formation mass action simulation
	Total	Pairs	Triplets	Quadruples	Pearson Correlation Pairs
simple mass action – 1	438	5	123	310	2
simple mass action – 2	390	4	116	270	6
simple mass action – 3	193	2	48	143	1
simple mass action – 4	162	1	44	117	1
simple mass action – 5	256	2	62	192	1
simple mass action – 6	239	2	65	172	2
simple mass action – 7	371	4	111	256	3
simple mass action – 8	568	6	173	389	4
simple mass action – 9	525	7	158	360	1
simple mass action – 10	180	2	48	130	3
complex formation – 1	84	1	29	54	1
complex formation – 2	382	3	112	267	2
complex formation – 3	352	5	114	233	3
complex formation – 4	167	3	57	107	2
complex formation – 5	280	3	83	194	3
complex formation – 6	104	3	34	67	1
complex formation – 7	102	3	39	60	3
complex formation – 8	100	2	33	65	1
complex formation – 9	176	3	63	110	3
complex formation – 10	421	6	130	285	2
Michaelis-Menten – 1	571	11	180	380	9
Michaelis-Menten – 2	606	12	186	408	11
Michaelis-Menten – 3	605	12	198	395	9
Michaelis-Menten – 4	580	11	184	385	9
Michaelis-Menten – 5	733	11	229	493	9
Michaelis-Menten – 6	568	11	177	380	9
Michaelis-Menten – 7	737	14	245	478	9
Michaelis-Menten – 8	846	13	272	561	9
Michaelis-Menten – 9	667	13	220	434	9
Michaelis-Menten – 10	511	10	154	347	9

## Sheet: Count 0.95
Supplemental Table 1 - number of significant stoichiometric correlation at the threshold of 0.95 - comparison between the number of significant stoichiometric correlation at the threshold of 0.95 for single step mass action and enzyme-metabolite-complex formation mass action simulation
	Total	Pairs	Triplets	Quadruples	Pearson Correlation Pairs
simple mass action – 1	266	2	65	199	1
simple mass action – 2	291	3	85	203	3
simple mass action – 3	119	1	30	88	1
simple mass action – 4	61	1	23	37	1
simple mass action – 5	122	1	36	85	1
simple mass action – 6	83	1	15	67	1
simple mass action – 7	162	1	44	117	1
simple mass action – 8	397	3	112	282	1
simple mass action – 9	291	4	81	206	1
simple mass action – 10	86	1	25	60	2
complex formation – 1	27	0	6	21	0
complex formation – 2	276	3	79	194	1
complex formation – 3	178	3	58	117	3
complex formation – 4	60	0	15	45	1
complex formation – 5	216	3	65	148	1
complex formation – 6	62	1	25	36	1
complex formation – 7	50	2	24	24	2
complex formation – 8	45	1	15	29	1
complex formation – 9	122	2	39	81	2
complex formation – 10	245	4	79	162	0
Michaelis-Menten – 1	303	8	103	192	8
Michaelis-Menten – 2	389	10	130	249	9
Michaelis-Menten – 3	339	9	114	216	9
Michaelis-Menten – 4	332	9	111	212	8
Michaelis-Menten – 5	451	9	133	309	8
Michaelis-Menten – 6	320	9	107	204	8
Michaelis-Menten – 7	421	9	121	291	8
Michaelis-Menten – 8	574	10	172	392	8
Michaelis-Menten – 9	439	9	125	305	8
Michaelis-Menten – 10	316	9	107	200	8
