# Supplementary material for: Stoichiometric Correlation Analysis: Principles of Metabolic Functionality from Metabolomics Data
Source: Front Plant Sci. 2017 Dec 18;8:2152. doi: 10.3389/fpls.2017.02152 (PMC5741659; doi:10.3389/fpls.2017.02152)
Supplement: Supplementary file 2 [file Table2.XLS]

## Sheet: Sheet1
Supplemental Table 2 - Quantiles of the stoichiometric correlations for all investigated species
Species/Quantiles	0	0.2	0.4	0.6	0.8	1
E. coli	-0.334161	0.458304	0.595934	0.696871	0.806215	0.957389
A. thaliana	-0.517408	0.270163	0.499419	0.649489	0.826782	0.985122
T. durum	-0.712135	0.335592	0.451583	0.565061	0.686769	0.926888
T. dicoccum	-0.625048	0.388201	0.518857	0.655164	0.783485	0.97721
T. dicocooides	-0.562552	0.424609	0.567391	0.685928	0.781936	0.982504
M82-tomato	-0.624386	0.278651	0.582796	0.814061	0.849931	0.96852
wildtype tomato	-0.883825	0.560759	0.787185	0.827716	0.871665	0.991792
F. vescaa	-0.810743	0.519348	0.622467	0.719188	0.791694	0.950476
F. ananassa	-0.847662	0.857773	0.8835	0.910471	0.945021	0.996881
Mass action	-0.957533	0.48859	0.800212	0.883127	0.950109	1
Mass action with complex formation	-0.963592	0.297324	0.658672	0.84468	0.934434	1
Michaelis-Menten	-0.525443	0.801601	0.894722	0.941055	0.977594	1
