# Supplementary material for: Stoichiometric Correlation Analysis: Principles of Metabolic Functionality from Metabolomics Data
Source: Front Plant Sci. 2017 Dec 18;8:2152. doi: 10.3389/fpls.2017.02152 (PMC5741659; doi:10.3389/fpls.2017.02152)
Supplement: Supplementary file 3 [file Table3.xls]

## Sheet: Counts-08
Supplemental Table 3 - number of significant stoichiometric correlation at the threshold of 0.8 - comparison between the number of significant stoichiometric correlation at the threshold of 0.8 for E. coli and A. thaliana
	Pairs	Triplets	Quadruples
A. thaliana	13	579	2827
E. coli	9	517	2775
Shared between A. thaliana and E. coli	1	65	442

## Sheet: Intersect_pairs-08
Supplemental Table 3 - Common significantly correlated metabolite pairs between E. coli and A. thaliana using SCA at the threshold of 0.8.
metabolite pairs
Isoleucine->Phenylalanine

## Sheet: Intersect_triplets-08
Supplemental Table 3 - Common significantly correlated metabolite triples between E. coli and A. thaliana using SCA at the threshold of 0.8.
metabolite triples
Alanine+Isoleucine->Lysine
Alanine+Isoleucine->Phenylalanine
Alanine+Lysine->Phenylalanine
Alanine+Phenylalanine->Isoleucine
Aspartate+Phenylalanine->Isoleucine
beta-alanine+Phenylalanine->Isoleucine
beta-alanine+Phenylalanine->Lysine
Fumaric acid+Isoleucine->Phenylalanine
Fumaric acid+Phenylalanine->Isoleucine
Glutamine+Lysine->Phenylalanine
Glycine+Lysine->Phenylalanine
Arginine+Isoleucine->Lysine
Arginine+Isoleucine->Phenylalanine
Asparagine +Isoleucine->Lysine
Asparagine +Isoleucine->Phenylalanine
Aspartate+Isoleucine->Lysine
Aspartate+Isoleucine->Phenylalanine
beta-alanine+Isoleucine->Phenylalanine
Glutamine+Isoleucine->Lysine
Glutamine+Isoleucine->Phenylalanine
Glycine+Isoleucine->Phenylalanine
Isoleucine+Lysine->Phenylalanine
Isoleucine+Phenylalanine->Lysine
Isoleucine+Proline->Lysine
Isoleucine+Proline->Phenylalanine
Isoleucine+Threonine->Lysine
Isoleucine+Threonine->Phenylalanine
Isoleucine+Tyrosine->Lysine
Isoleucine+Tyrosine->Phenylalanine
Isoleucine+Leucine->Phenylalanine
Leucine+Phenylalanine->Isoleucine
Leucine+Phenylalanine->Lysine
Leucine+Threonine->Isoleucine
Leucine+Threonine->Lysine
Leucine+Threonine->Phenylalanine
Arginine+Lysine->Phenylalanine
Isoleucine+Malic acid->Phenylalanine
Malic acid+Phenylalanine->Isoleucine
Methionine+Phenylalanine->Isoleucine
Arginine+Phenylalanine->Isoleucine
Asparagine +Phenylalanine->Isoleucine
Asparagine +Phenylalanine->Lysine
Lysine+Phenylalanine->Isoleucine
Phenylalanine+Tyrosine->Isoleucine
Phenylalanine+Tyrosine->Lysine
Lysine+Proline->Isoleucine
Phenylalanine+Proline->Isoleucine
Proline+Tyrosine->Lysine
Proline+Tyrosine->Phenylalanine
Isoleucine+Succinic acid->Phenylalanine
Phenylalanine+Succinic acid->Isoleucine
Phenylalanine+Succinic acid->Lysine
Lysine+Threonine->Isoleucine
Phenylalanine+Threonine->Isoleucine
Threonine+Tyrosine->Lysine
Threonine+Tyrosine->Phenylalanine
Asparagine +Valine->Lysine
Isoleucine+Valine->Phenylalanine
Lysine+Valine->Phenylalanine
Phenylalanine+Valine->Isoleucine
Phenylalanine+Valine->Lysine
Proline+Valine->Phenylalanine
Threonine+Valine->Isoleucine
Threonine+Valine->Lysine
Threonine+Valine->Phenylalanine

## Sheet: Intersect_quadruples-08
Supplemental Table 3 - Common significantly correlated metabolite quadruples between E. coli and A. thaliana using SCA at the threshold of 0.8.
metabolite quadruples
Malic acid+Phenylalanine->Fumaric acid+Valine
Fumaric acid+Leucine->Lysine+Succinic acid
Phenylalanine+Threonine->Fumaric acid+Isoleucine
Lysine+Threonine->Fumaric acid+Isoleucine
beta-alanine+Phenylalanine->Fumaric acid+Isoleucine
Arginine+Phenylalanine->Fumaric acid+Isoleucine
Asparagine +Phenylalanine->Fumaric acid+Isoleucine
Threonine+Valine->Fumaric acid+Phenylalanine
Glycine+Isoleucine->Fumaric acid+Phenylalanine
Glutamine+Isoleucine->Fumaric acid+Phenylalanine
Isoleucine+Tyrosine->Fumaric acid+Phenylalanine
Arginine+Isoleucine->Fumaric acid+Phenylalanine
Asparagine +Isoleucine->Fumaric acid+Phenylalanine
Glycine+Lysine->Fumaric acid+Phenylalanine
Arginine+Lysine->Fumaric acid+Phenylalanine
Isoleucine+Malic acid->Fumaric acid+Lysine
Alanine+Isoleucine->Fumaric acid+Lysine
Glycine+Isoleucine->Fumaric acid+Lysine
Isoleucine+Threonine->Fumaric acid+Lysine
Arginine+Isoleucine->Fumaric acid+Lysine
beta-alanine+Phenylalanine->Fumaric acid+Lysine
Phenylalanine+Valine->Isoleucine+Malic acid
Phenylalanine+Proline->Isoleucine+Malic acid
Lysine+Proline->Isoleucine+Malic acid
Phenylalanine+Threonine->Isoleucine+Malic acid
Lysine+Threonine->Isoleucine+Malic acid
Arginine+Phenylalanine->Isoleucine+Malic acid
Asparagine +Phenylalanine->Isoleucine+Malic acid
Isoleucine+Valine->Malic acid+Phenylalanine
Threonine+Valine->Malic acid+Phenylalanine
Isoleucine+Proline->Malic acid+Phenylalanine
Isoleucine+Valine->Lysine+Malic acid
Phenylalanine+Valine->Lysine+Malic acid
Asparagine +Valine->Lysine+Malic acid
Alanine+Isoleucine->Phenylalanine+Proline
Lysine+Threonine->Alanine+Isoleucine
Alanine+Isoleucine->Aspartate+Phenylalanine
Lysine+Phenylalanine->Alanine+Isoleucine
Glutamine+Phenylalanine->Alanine+Isoleucine
Asparagine +Phenylalanine->Alanine+Isoleucine
Arginine+Phenylalanine->Alanine+Isoleucine
Asparagine +Lysine->Alanine+Isoleucine
Isoleucine+Threonine->Alanine+Phenylalanine
Threonine+Valine->Alanine+Phenylalanine
Threonine+Tyrosine->Alanine+Phenylalanine
Arginine+Lysine->Alanine+Phenylalanine
Threonine+Tyrosine->Alanine+Lysine
Alanine+Lysine->Aspartate+Phenylalanine
Asparagine +Phenylalanine->Alanine+Lysine
Asparagine +Phenylalanine->Isoleucine+Valine
Glycine+Isoleucine->Threonine+Valine
Isoleucine+Proline->Threonine+Valine
Isoleucine+Phenylalanine->Threonine+Valine
Lysine+Phenylalanine->Threonine+Valine
Arginine+Phenylalanine->Threonine+Valine
Asparagine +Phenylalanine->Threonine+Valine
Arginine+Lysine->Threonine+Valine
Phenylalanine+Valine->Isoleucine+Lysine
Lysine+Threonine->Phenylalanine+Valine
Arginine+Phenylalanine->Lysine+Valine
Arginine+Lysine->Asparagine +Valine
Glycine+Isoleucine->Phenylalanine+Proline
Glycine+Isoleucine->Lysine+Proline
Glycine+Isoleucine->Phenylalanine+Threonine
Glycine+Isoleucine->beta-alanine+Phenylalanine
Glycine+Isoleucine->Glutamine+Phenylalanine
Glycine+Isoleucine->Arginine+Phenylalanine
Isoleucine+Proline->beta-alanine+Phenylalanine
Arginine+Phenylalanine->Isoleucine+Proline
Asparagine +Phenylalanine->Isoleucine+Proline
Arginine+Lysine->Isoleucine+Proline
Asparagine +Lysine->Isoleucine+Proline
Isoleucine+Threonine->beta-alanine+Phenylalanine
Arginine+Phenylalanine->Isoleucine+Threonine
Arginine+Lysine->Isoleucine+Threonine
Asparagine +Lysine->Isoleucine+Threonine
Arginine+Phenylalanine->beta-alanine+Isoleucine
Asparagine +Phenylalanine->beta-alanine+Isoleucine
Aspartate+Isoleucine->Phenylalanine+Proline
Aspartate+Isoleucine->Phenylalanine+Threonine
Aspartate+Isoleucine->Lysine+Phenylalanine
Arginine+Phenylalanine->Aspartate+Isoleucine
Asparagine +Phenylalanine->Aspartate+Isoleucine
Arginine+Lysine->Aspartate+Isoleucine
Isoleucine+Methionine->Phenylalanine+Succinic acid
Arginine+Lysine->Isoleucine+Phenylalanine
Asparagine +Lysine->Isoleucine+Phenylalanine
Glutamine+Isoleucine->Phenylalanine+Proline
Glutamine+Isoleucine->Phenylalanine+Threonine
Glutamine+Isoleucine->beta-alanine+Phenylalanine
Glutamine+Isoleucine->Lysine+Phenylalanine
Asparagine +Lysine->Glutamine+Isoleucine
Arginine+Lysine->Glutamine+Isoleucine
Isoleucine+Lysine->beta-alanine+Phenylalanine
Arginine+Phenylalanine->Isoleucine+Lysine
Asparagine +Phenylalanine->Isoleucine+Lysine
Isoleucine+Tyrosine->Phenylalanine+Proline
Isoleucine+Tyrosine->Lysine+Proline
Isoleucine+Tyrosine->Phenylalanine+Threonine
Isoleucine+Tyrosine->Lysine+Phenylalanine
Arginine+Isoleucine->Phenylalanine+Threonine
Arginine+Isoleucine->Lysine+Threonine
Arginine+Isoleucine->beta-alanine+Phenylalanine
Asparagine +Lysine->Arginine+Isoleucine
Asparagine +Isoleucine->Phenylalanine+Proline
Asparagine +Isoleucine->Lysine+Proline
Asparagine +Isoleucine->Phenylalanine+Threonine
Asparagine +Isoleucine->Lysine+Threonine
Asparagine +Isoleucine->beta-alanine+Phenylalanine
Arginine+Phenylalanine->Asparagine +Isoleucine
Arginine+Lysine->Asparagine +Isoleucine
Phenylalanine+Proline->Glycine+Lysine
Arginine+Phenylalanine->Glycine+Lysine
Asparagine +Phenylalanine->Glycine+Lysine
Lysine+Threonine->Phenylalanine+Proline
Threonine+Tyrosine->Phenylalanine+Proline
Phenylalanine+Tyrosine->Lysine+Proline
Asparagine +Phenylalanine->Lysine+Proline
Proline+Tyrosine->Lysine+Phenylalanine
Phenylalanine+Tyrosine->Lysine+Threonine
Asparagine +Phenylalanine->Lysine+Threonine
Lysine+Phenylalanine->Threonine+Tyrosine
Asparagine +Phenylalanine->Threonine+Tyrosine
Arginine+Lysine->Threonine+Tyrosine
Arginine+Lysine->beta-alanine+Phenylalanine
Asparagine +Lysine->beta-alanine+Phenylalanine
Arginine+Lysine->Aspartate+Phenylalanine
beta-alanine+Isoleucine->Fumaric acid+Phenylalanine
Aspartate+Isoleucine->Fumaric acid+Phenylalanine
Threonine+Tyrosine->Fumaric acid+Phenylalanine
Proline+Tyrosine->Fumaric acid+Lysine
Threonine+Tyrosine->Fumaric acid+Lysine
Threonine+Tyrosine->Malic acid+Phenylalanine
Proline+Tyrosine->Lysine+Malic acid
Threonine+Tyrosine->Lysine+Malic acid
Alanine+Isoleucine->Phenylalanine+Tyrosine
Phenylalanine+Tyrosine->Threonine+Valine
Threonine+Tyrosine->Phenylalanine+Valine
Proline+Tyrosine->Lysine+Valine
Glutamine+Phenylalanine->Lysine+Valine
Proline+Tyrosine->Glycine+Lysine
beta-alanine+Isoleucine->Phenylalanine+Proline
beta-alanine+Isoleucine->Phenylalanine+Threonine
Asparagine +Lysine->Threonine+Tyrosine
Isoleucine+Tyrosine->Arginine+Lysine
Isoleucine+Tyrosine->Asparagine +Lysine
Asparagine +Phenylalanine->Proline+Tyrosine
Arginine+Lysine->Proline+Tyrosine
Lysine+Methionine->Succinic acid+Valine
Lysine+Methionine->Succinic acid+Tyrosine
Arginine+Lysine->Phenylalanine+Tyrosine
Asparagine +Lysine->Phenylalanine+Tyrosine
Asparagine +Phenylalanine->Lysine+Tyrosine
Isoleucine+Malic acid->Fumaric acid+Valine
Proline+Tyrosine->Isoleucine+Valine
Glycine+Isoleucine->Threonine+Tyrosine
Aspartate+Isoleucine->Threonine+Tyrosine
Asparagine +Isoleucine->Threonine+Tyrosine
beta-alanine+Isoleucine->Lysine+Threonine
Lysine+Tyrosine->Alanine+Isoleucine
Phenylalanine+Tyrosine->Alanine+Lysine
Arginine+Lysine->Phenylalanine+Valine
Aspartate+Isoleucine->Phenylalanine+Tyrosine
Glutamine+Isoleucine->Phenylalanine+Tyrosine
Asparagine +Isoleucine->Phenylalanine+Tyrosine
Leucine+Malic acid->Succinic acid+Valine
Phenylalanine+Succinic acid->Lysine+Malic acid
Alanine+Isoleucine->Malic acid+Phenylalanine
Lysine+Valine->Fumaric acid+Phenylalanine
Glycine+Isoleucine->Phenylalanine+Succinic acid
Glycine+Isoleucine->Malic acid+Phenylalanine
Isoleucine+Proline->Phenylalanine+Succinic acid
Isoleucine+Proline->Lysine+Malic acid
Isoleucine+Threonine->Phenylalanine+Succinic acid
Isoleucine+Threonine->Lysine+Malic acid
Aspartate+Isoleucine->Phenylalanine+Succinic acid
Aspartate+Isoleucine->Malic acid+Phenylalanine
Isoleucine+Phenylalanine->Fumaric acid+Lysine
Glutamine+Isoleucine->Phenylalanine+Succinic acid
Glutamine+Isoleucine->Fumaric acid+Lysine
Glutamine+Isoleucine->Malic acid+Phenylalanine
Isoleucine+Lysine->Phenylalanine+Succinic acid
Arginine+Isoleucine->Phenylalanine+Succinic acid
Arginine+Isoleucine->Malic acid+Phenylalanine
Asparagine +Isoleucine->Phenylalanine+Succinic acid
Asparagine +Isoleucine->Fumaric acid+Lysine
Arginine+Lysine->Malic acid+Phenylalanine
Glycine+Lysine->Alanine+Phenylalanine
Threonine+Valine->Alanine+Lysine
Proline+Valine->Leucine+Threonine
Threonine+Valine->Aspartate+Phenylalanine
Leucine+Threonine->Lysine+Valine
Arginine+Phenylalanine->Asparagine +Valine
Glycine+Isoleucine->Phenylalanine+Valine
Isoleucine+Proline->Lysine+Valine
Leucine+Threonine->Isoleucine+Proline
Aspartate+Isoleucine->Threonine+Valine
Aspartate+Isoleucine->Leucine+Threonine
Aspartate+Isoleucine->beta-alanine+Phenylalanine
Glutamine+Isoleucine->Glycine+Phenylalanine
Arginine+Isoleucine->Phenylalanine+Valine
Arginine+Isoleucine->Glycine+Lysine
Asparagine +Isoleucine->Aspartate+Phenylalanine
Threonine+Tyrosine->Aspartate+Phenylalanine
Arginine+Phenylalanine->Proline+Valine
Glycine+Lysine->Phenylalanine+Valine
Asparagine +Phenylalanine->Lysine+Valine
Isoleucine+Proline->Glycine+Lysine
Arginine+Isoleucine->Aspartate+Phenylalanine
Glutamine+Phenylalanine->Glycine+Lysine
Glutamine+Lysine->Aspartate+Phenylalanine
Arginine+Phenylalanine->Glutamine+Lysine
Asparagine +Phenylalanine->Glutamine+Lysine
Alanine+Leucine->Aspartate+Phenylalanine
Asparagine +Lysine->Proline+Tyrosine
Lysine+Methionine->Phenylalanine+Succinic acid
beta-alanine+Isoleucine->Phenylalanine+Succinic acid
Isoleucine+Tyrosine->Malic acid+Phenylalanine
Isoleucine+Tyrosine->Threonine+Valine
Threonine+Tyrosine->Lysine+Valine
Phenylalanine+Tyrosine->Lysine+Valine
Asparagine +Lysine->Threonine+Valine
Isoleucine+Tyrosine->Phenylalanine+Succinic acid
Isoleucine+Tyrosine->beta-alanine+Phenylalanine
Proline+Tyrosine->Alanine+Lysine
Phenylalanine+Tyrosine->Fumaric acid+Lysine
Phenylalanine+Tyrosine->Lysine+Malic acid
Lysine+Tyrosine->Isoleucine+Phenylalanine
Asparagine +Lysine->Phenylalanine+Valine
Proline+Valine->Phenylalanine+Succinic acid
Arginine+Valine->Phenylalanine+Succinic acid
Phenylalanine+Valine->Fumaric acid+Isoleucine
Phenylalanine+Valine->Fumaric acid+Lysine
Leucine+Threonine->Malic acid+Phenylalanine
Leucine+Proline->Succinic acid+Valine
Phenylalanine+Succinic acid->Fumaric acid+Lysine
Phenylalanine+Succinic acid->Alanine+Isoleucine
Lysine+Valine->Phenylalanine+Succinic acid
Asparagine +Valine->Phenylalanine+Succinic acid
Fumaric acid+Isoleucine->Lysine+Succinic acid
Isoleucine+Malic acid->Lysine+Succinic acid
Isoleucine+Valine->Lysine+Succinic acid
Asparagine +Valine->Lysine+Succinic acid
Leucine+Proline->Lysine+Succinic acid
Glycine+Isoleucine->Lysine+Succinic acid
Aspartate+Isoleucine->Lysine+Succinic acid
Glutamine+Isoleucine->Lysine+Succinic acid
Asparagine +Isoleucine->Lysine+Succinic acid
Leucine+Threonine->Fumaric acid+Isoleucine
Leucine+Phenylalanine->Fumaric acid+Isoleucine
Alanine+Lysine->Fumaric acid+Phenylalanine
Leucine+Threonine->Fumaric acid+Phenylalanine
Isoleucine+Valine->Fumaric acid+Lysine
Leucine+Threonine->Fumaric acid+Lysine
Leucine+Proline->Malic acid+Valine
Alanine+Phenylalanine->Isoleucine+Malic acid
Leucine+Phenylalanine->Isoleucine+Malic acid
Alanine+Lysine->Malic acid+Phenylalanine
Asparagine +Isoleucine->Malic acid+Phenylalanine
Alanine+Isoleucine->Lysine+Malic acid
Leucine+Threonine->Lysine+Malic acid
Leucine+Phenylalanine->Lysine+Malic acid
Glycine+Isoleucine->Lysine+Malic acid
Aspartate+Isoleucine->Lysine+Malic acid
Isoleucine+Phenylalanine->Lysine+Malic acid
Glutamine+Isoleucine->Lysine+Malic acid
Isoleucine+Tyrosine->Lysine+Malic acid
Asparagine +Isoleucine->Lysine+Malic acid
Proline+Valine->Alanine+Phenylalanine
Lysine+Valine->Alanine+Phenylalanine
Aspartate+Isoleucine->Alanine+Phenylalanine
Leucine+Threonine->Alanine+Phenylalanine
Isoleucine+Tyrosine->Alanine+Phenylalanine
Arginine+Isoleucine->Alanine+Phenylalanine
Asparagine +Isoleucine->Alanine+Phenylalanine
Phenylalanine+Valine->Alanine+Lysine
Leucine+Threonine->Alanine+Lysine
Isoleucine+Proline->Alanine+Lysine
Isoleucine+Threonine->Alanine+Lysine
Leucine+Phenylalanine->Proline+Valine
Glycine+Isoleucine->Proline+Valine
Isoleucine+Threonine->Proline+Valine
Glutamine+Isoleucine->Threonine+Valine
Asparagine +Isoleucine->Threonine+Valine
Aspartate+Isoleucine->Phenylalanine+Valine
Leucine+Phenylalanine->Lysine+Valine
Isoleucine+Threonine->Lysine+Valine
Isoleucine+Tyrosine->Lysine+Valine
Isoleucine+Phenylalanine->Lysine+Valine
Arginine+Isoleucine->Lysine+Valine
Aspartate+Isoleucine->Asparagine +Valine
Glycine+Isoleucine->Leucine+Proline
Arginine+Isoleucine->Leucine+Proline
Isoleucine+Tyrosine->Leucine+Threonine
Aspartate+Isoleucine->Leucine+Phenylalanine
Isoleucine+Lysine->Leucine+Phenylalanine
Isoleucine+Tyrosine->Leucine+Phenylalanine
Arginine+Lysine->Phenylalanine+Succinic acid
Asparagine +Phenylalanine->Proline+Valine
Lysine+Phenylalanine->Proline+Valine
Arginine+Lysine->Proline+Valine
Asparagine +Lysine->Arginine+Valine
Leucine+Threonine->Aspartate+Phenylalanine
Arginine+Phenylalanine->Leucine+Threonine
Asparagine +Phenylalanine->Leucine+Threonine
Arginine+Lysine->Leucine+Threonine
Asparagine +Phenylalanine->Leucine+Lysine
Aspartate+Isoleucine->Fumaric acid+Lysine
Isoleucine+Tyrosine->Fumaric acid+Lysine
Glycine+Isoleucine->Alanine+Phenylalanine
Asparagine +Phenylalanine->Isoleucine+Leucine
Proline+Tyrosine->Lysine+Succinic acid
beta-alanine+Isoleucine->Malic acid+Phenylalanine
beta-alanine+Valine->Leucine+Proline
beta-alanine+Isoleucine->Leucine+Phenylalanine
Phenylalanine+Tyrosine->Proline+Valine
Lysine+Tyrosine->Isoleucine+Proline
Glycine+Lysine->Malic acid+Phenylalanine
Isoleucine+Phenylalanine->Proline+Valine
Asparagine +Isoleucine->Lysine+Valine
Glutamine+Isoleucine->Asparagine +Valine
Aspartate+Phenylalanine->Fumaric acid+Isoleucine
Methionine+Phenylalanine->Fumaric acid+Isoleucine
Glutamine+Lysine->Fumaric acid+Phenylalanine
Aspartate+Phenylalanine->Isoleucine+Malic acid
Glutamine+Lysine->Malic acid+Phenylalanine
beta-alanine+Phenylalanine->Lysine+Malic acid
Alanine+Isoleucine->beta-alanine+Lysine
Alanine+Isoleucine->Lysine+Succinic acid
Isoleucine+Phenylalanine->Alanine+Lysine
beta-alanine+Phenylalanine->Alanine+Lysine
Isoleucine+Valine->Methionine+Phenylalanine
Asparagine +Valine->beta-alanine+Lysine
Arginine+beta-alanine->Asparagine +Valine
Asparagine +Valine->Methionine+Phenylalanine
Asparagine +Valine->Lysine+Methionine
beta-alanine+Phenylalanine->Leucine+Threonine
Leucine+Phenylalanine->Isoleucine+Succinic acid
Leucine+Phenylalanine->Lysine+Succinic acid
Arginine+Leucine->Lysine+Methionine
Asparagine +Leucine->Lysine+Methionine
Isoleucine+Proline->Methionine+Phenylalanine
Glutamine+Isoleucine->beta-alanine+Lysine
Asparagine +beta-alanine->Arginine+Isoleucine
Arginine+Isoleucine->Methionine+Phenylalanine
Asparagine +Isoleucine->Methionine+Phenylalanine
Asparagine +Tyrosine->Glycine+Lysine
Phenylalanine+Proline->Isoleucine+Succinic acid
Phenylalanine+Threonine->Isoleucine+Succinic acid
Asparagine +Phenylalanine->beta-alanine+Lysine
Asparagine +Tyrosine->Arginine+Phenylalanine
Arginine+Lysine->Asparagine +Succinic acid
Alanine+Phenylalanine->Fumaric acid+Isoleucine
Isoleucine+Leucine->Fumaric acid+Phenylalanine
Leucine+Phenylalanine->Fumaric acid+Lysine
Isoleucine+Leucine->Malic acid+Phenylalanine
Leucine+Phenylalanine->Alanine+Lysine
Leucine+Lysine->Proline+Valine
Isoleucine+Lysine->Asparagine +Valine
Glycine+Isoleucine->Methionine+Phenylalanine
Isoleucine+Threonine->Methionine+Phenylalanine
Asparagine +Isoleucine->Arginine+Valine
Arginine+Valine->beta-alanine+Lysine
Phenylalanine+Proline->Isoleucine+Leucine
Phenylalanine+Threonine->Isoleucine+Leucine
Aspartate+Phenylalanine->Isoleucine+Leucine
Isoleucine+Phenylalanine->Leucine+Proline
beta-alanine+Phenylalanine->Leucine+Proline
beta-alanine+Phenylalanine->Leucine+Lysine
Glutamine+Lysine->Methionine+Phenylalanine
Asparagine +Phenylalanine->Lysine+Methionine
Arginine+Phenylalanine->Lysine+Methionine
Arginine+Tyrosine->Lysine+Succinic acid
Arginine+Tyrosine->Fumaric acid+Lysine
Arginine+Tyrosine->Lysine+Malic acid
Phenylalanine+Valine->Isoleucine+Succinic acid
Arginine+Tyrosine->Asparagine +Valine
Arginine+Lysine->Leucine+Proline
Asparagine +Tyrosine->Lysine+Succinic acid
Arginine+Tyrosine->Lysine+Valine
Asparagine +Tyrosine->Alanine+Lysine
Asparagine +Tyrosine->Arginine+Isoleucine
Asparagine +Isoleucine->Arginine+Leucine
Arginine+Isoleucine->Asparagine +Leucine
Lysine+Methionine->Fumaric acid+Phenylalanine
Lysine+Methionine->Malic acid+Phenylalanine
Threonine+Valine->Lysine+Methionine
Lysine+Methionine->Phenylalanine+Valine
Lysine+Methionine->beta-alanine+Phenylalanine
Arginine+Tyrosine->beta-alanine+Lysine
Asparagine +Tyrosine->beta-alanine+Lysine
Lysine+Methionine->Aspartate+Phenylalanine
Arginine+Tyrosine->Aspartate+Lysine
Asparagine +Tyrosine->Lysine+Methionine
Arginine+Tyrosine->Lysine+Methionine
Arginine+Tyrosine->Asparagine +Phenylalanine
Glutamine+Isoleucine->Aspartate+Phenylalanine
Aspartate+Isoleucine->Glycine+Lysine
Glutamine+Isoleucine->Glycine+Lysine
Glycine+Isoleucine->beta-alanine+Lysine
Glycine+Isoleucine->Aspartate+Phenylalanine
Isoleucine+Tyrosine->Aspartate+Phenylalanine
Aspartate+Isoleucine->Methionine+Phenylalanine
Glutamine+Isoleucine->Methionine+Phenylalanine
Isoleucine+Tyrosine->Methionine+Phenylalanine
Arginine+Phenylalanine->Isoleucine+Succinic acid
Asparagine +Phenylalanine->Isoleucine+Succinic acid
Aspartate+Isoleucine->beta-alanine+Lysine
Isoleucine+Tyrosine->Lysine+Succinic acid
Isoleucine+Methionine->beta-alanine+Phenylalanine
Threonine+Tyrosine->Lysine+Succinic acid
Phenylalanine+Tyrosine->Aspartate+Lysine
Lysine+Phenylalanine->Isoleucine+Succinic acid
Phenylalanine+Tyrosine->Lysine+Succinic acid
Glutamine+Phenylalanine->Arginine+Tyrosine
Glutamine+Isoleucine->Lysine+Methionine
Arginine+Lysine->Methionine+Phenylalanine
Glutamine+Isoleucine->Alanine+Phenylalanine
Glutamine+Isoleucine->Leucine+Proline
Isoleucine+Tyrosine->Leucine+Lysine
Isoleucine+Tyrosine->Glycine+Lysine
Arginine+Phenylalanine->Isoleucine+Leucine
Asparagine +Phenylalanine->Leucine+Proline
Arginine+Lysine->Leucine+Phenylalanine
Asparagine +Lysine->Leucine+Phenylalanine
Isoleucine+Tyrosine->beta-alanine+Lysine
Threonine+Tyrosine->beta-alanine+Lysine
beta-alanine+Isoleucine->Aspartate+Phenylalanine
Threonine+Tyrosine->Methionine+Phenylalanine
Phenylalanine+Tyrosine->beta-alanine+Lysine
Arginine+Valine->Aspartate+Lysine
Arginine+Valine->Methionine+Phenylalanine
Aspartate+Isoleucine->Lysine+Valine
Glutamine+Isoleucine->Lysine+Valine
Aspartate+Isoleucine->Leucine+Proline
beta-alanine+Isoleucine->Alanine+Phenylalanine
Aspartate+Phenylalanine->Isoleucine+Succinic acid
Asparagine +Tyrosine->Arginine+Valine
Arginine+Tyrosine->Asparagine +Isoleucine
Aspartate+Isoleucine->Lysine+Methionine
Isoleucine+Tyrosine->Lysine+Methionine
Isoleucine+Threonine->Lysine+Methionine

## Sheet: Counts-85
Supplemental Table 3 - number of significant stoichiometric correlation at the threshold of 0.85 - comparison between the number of significant stoichiometric correlation at the threshold of 0.85 for E. coli and A. thaliana
	Pairs	Triplets	Quadruples
A. thaliana	8	398	2094
E. coli	6	285	1630
Shared between A.thaliana and E. coli	0	21	182

## Sheet: Intersect_pairs-085
Supplemental Table 3 - Common significantly correlated metabolite pairs between E. coli and A. thaliana using SCA at the threshold of 0.85.
metabolite pairs
0

## Sheet: Intersect_triplets-085
Supplemental Table 3 - Common significantly correlated metabolite triples between E. coli and A. thaliana using SCA at the threshold of 0.85.
metabolite triples
Alanine+Isoleucine->Lysine
Alanine+Isoleucine->Phenylalanine
beta-alanine+Phenylalanine->Isoleucine
Glycine+Lysine->Phenylalanine
Arginine+Isoleucine->Phenylalanine
Glutamine+Isoleucine->Phenylalanine
Glycine+Isoleucine->Phenylalanine
Isoleucine+Phenylalanine->Lysine
Isoleucine+Proline->Lysine
Isoleucine+Threonine->Lysine
Isoleucine+Threonine->Phenylalanine
Leucine+Phenylalanine->Isoleucine
Leucine+Threonine->Lysine
Asparagine +Phenylalanine->Isoleucine
Lysine+Phenylalanine->Isoleucine
Phenylalanine+Tyrosine->Lysine
Proline+Tyrosine->Lysine
Phenylalanine+Succinic acid->Isoleucine
Phenylalanine+Succinic acid->Lysine
Threonine+Tyrosine->Lysine
Isoleucine+Valine->Phenylalanine

## Sheet: Intersect_quadruples-085
Supplemental Table 3 - Common significantly correlated metabolite quadruples between E. coli and A. thaliana using SCA at the threshold of 0.85.
metabolite quadruples
beta-alanine+Phenylalanine->Fumaric acid+Isoleucine
Asparagine +Phenylalanine->Fumaric acid+Isoleucine
Glycine+Isoleucine->Fumaric acid+Phenylalanine
Glutamine+Isoleucine->Fumaric acid+Phenylalanine
Arginine+Isoleucine->Fumaric acid+Phenylalanine
Glycine+Lysine->Fumaric acid+Phenylalanine
Alanine+Isoleucine->Fumaric acid+Lysine
Isoleucine+Threonine->Fumaric acid+Lysine
Arginine+Isoleucine->Fumaric acid+Lysine
Phenylalanine+Valine->Isoleucine+Malic acid
Lysine+Proline->Isoleucine+Malic acid
Lysine+Threonine->Isoleucine+Malic acid
Asparagine +Phenylalanine->Isoleucine+Malic acid
Alanine+Isoleucine->Phenylalanine+Proline
Lysine+Threonine->Alanine+Isoleucine
Alanine+Isoleucine->Aspartate+Phenylalanine
Lysine+Phenylalanine->Alanine+Isoleucine
Asparagine +Phenylalanine->Alanine+Isoleucine
Arginine+Phenylalanine->Alanine+Isoleucine
Asparagine +Lysine->Alanine+Isoleucine
Threonine+Valine->Alanine+Phenylalanine
Threonine+Tyrosine->Alanine+Lysine
Asparagine +Phenylalanine->Alanine+Lysine
Asparagine +Phenylalanine->Isoleucine+Valine
Isoleucine+Proline->Threonine+Valine
Isoleucine+Phenylalanine->Threonine+Valine
Lysine+Phenylalanine->Threonine+Valine
Asparagine +Phenylalanine->Threonine+Valine
Arginine+Lysine->Threonine+Valine
Phenylalanine+Valine->Isoleucine+Lysine
Arginine+Lysine->Asparagine +Valine
Glycine+Isoleucine->Phenylalanine+Proline
Glycine+Isoleucine->Lysine+Proline
Glycine+Isoleucine->Phenylalanine+Threonine
Glycine+Isoleucine->beta-alanine+Phenylalanine
Glycine+Isoleucine->Glutamine+Phenylalanine
Glycine+Isoleucine->Arginine+Phenylalanine
Isoleucine+Proline->beta-alanine+Phenylalanine
Asparagine +Phenylalanine->Isoleucine+Proline
Arginine+Lysine->Isoleucine+Proline
Isoleucine+Threonine->beta-alanine+Phenylalanine
Arginine+Lysine->Isoleucine+Threonine
Asparagine +Lysine->Isoleucine+Threonine
Asparagine +Phenylalanine->beta-alanine+Isoleucine
Aspartate+Isoleucine->Lysine+Phenylalanine
Asparagine +Phenylalanine->Aspartate+Isoleucine
Isoleucine+Methionine->Phenylalanine+Succinic acid
Arginine+Lysine->Isoleucine+Phenylalanine
Asparagine +Lysine->Isoleucine+Phenylalanine
Glutamine+Isoleucine->Phenylalanine+Proline
Glutamine+Isoleucine->Phenylalanine+Threonine
Glutamine+Isoleucine->beta-alanine+Phenylalanine
Glutamine+Isoleucine->Lysine+Phenylalanine
Isoleucine+Lysine->beta-alanine+Phenylalanine
Asparagine +Phenylalanine->Isoleucine+Lysine
Isoleucine+Tyrosine->Lysine+Phenylalanine
Arginine+Isoleucine->Phenylalanine+Threonine
Arginine+Isoleucine->Lysine+Threonine
Arginine+Isoleucine->beta-alanine+Phenylalanine
Asparagine +Lysine->Arginine+Isoleucine
Asparagine +Isoleucine->Lysine+Proline
Asparagine +Isoleucine->Lysine+Threonine
Asparagine +Isoleucine->beta-alanine+Phenylalanine
Arginine+Lysine->Asparagine +Isoleucine
Phenylalanine+Proline->Glycine+Lysine
Arginine+Phenylalanine->Glycine+Lysine
Asparagine +Phenylalanine->Glycine+Lysine
Phenylalanine+Tyrosine->Lysine+Proline
Proline+Tyrosine->Lysine+Phenylalanine
Phenylalanine+Tyrosine->Lysine+Threonine
Asparagine +Phenylalanine->Lysine+Threonine
Lysine+Phenylalanine->Threonine+Tyrosine
Asparagine +Phenylalanine->Threonine+Tyrosine
Arginine+Lysine->Threonine+Tyrosine
Arginine+Lysine->beta-alanine+Phenylalanine
Proline+Tyrosine->Fumaric acid+Lysine
Threonine+Tyrosine->Fumaric acid+Lysine
Proline+Tyrosine->Lysine+Malic acid
Threonine+Tyrosine->Lysine+Malic acid
Alanine+Isoleucine->Phenylalanine+Tyrosine
Phenylalanine+Tyrosine->Threonine+Valine
Threonine+Tyrosine->Phenylalanine+Valine
Proline+Tyrosine->Lysine+Valine
Proline+Tyrosine->Glycine+Lysine
Asparagine +Lysine->Threonine+Tyrosine
Arginine+Lysine->Proline+Tyrosine
Arginine+Lysine->Phenylalanine+Tyrosine
Asparagine +Lysine->Phenylalanine+Tyrosine
Phenylalanine+Tyrosine->Alanine+Lysine
Arginine+Lysine->Phenylalanine+Valine
Phenylalanine+Succinic acid->Lysine+Malic acid
Alanine+Isoleucine->Malic acid+Phenylalanine
Glycine+Isoleucine->Phenylalanine+Succinic acid
Glycine+Isoleucine->Malic acid+Phenylalanine
Isoleucine+Proline->Phenylalanine+Succinic acid
Isoleucine+Proline->Lysine+Malic acid
Isoleucine+Threonine->Phenylalanine+Succinic acid
Isoleucine+Threonine->Lysine+Malic acid
Aspartate+Isoleucine->Phenylalanine+Succinic acid
Isoleucine+Phenylalanine->Fumaric acid+Lysine
Glutamine+Isoleucine->Phenylalanine+Succinic acid
Glutamine+Isoleucine->Malic acid+Phenylalanine
Isoleucine+Lysine->Phenylalanine+Succinic acid
Arginine+Isoleucine->Phenylalanine+Succinic acid
Arginine+Isoleucine->Malic acid+Phenylalanine
Asparagine +Isoleucine->Phenylalanine+Succinic acid
Glycine+Lysine->Alanine+Phenylalanine
Threonine+Valine->Alanine+Lysine
Proline+Valine->Leucine+Threonine
Threonine+Valine->Aspartate+Phenylalanine
Leucine+Threonine->Lysine+Valine
Glycine+Isoleucine->Phenylalanine+Valine
Isoleucine+Proline->Lysine+Valine
Leucine+Threonine->Isoleucine+Proline
Aspartate+Isoleucine->Threonine+Valine
Aspartate+Isoleucine->Leucine+Threonine
Aspartate+Isoleucine->beta-alanine+Phenylalanine
Arginine+Isoleucine->Phenylalanine+Valine
Arginine+Isoleucine->Glycine+Lysine
Glycine+Lysine->Phenylalanine+Valine
Asparagine +Phenylalanine->Lysine+Valine
Isoleucine+Proline->Glycine+Lysine
Arginine+Isoleucine->Aspartate+Phenylalanine
Glutamine+Phenylalanine->Glycine+Lysine
Lysine+Methionine->Phenylalanine+Succinic acid
beta-alanine+Isoleucine->Phenylalanine+Succinic acid
Threonine+Tyrosine->Lysine+Valine
Phenylalanine+Tyrosine->Lysine+Valine
Isoleucine+Tyrosine->Phenylalanine+Succinic acid
Isoleucine+Tyrosine->beta-alanine+Phenylalanine
Proline+Tyrosine->Alanine+Lysine
Phenylalanine+Tyrosine->Fumaric acid+Lysine
Phenylalanine+Tyrosine->Lysine+Malic acid
Phenylalanine+Valine->Fumaric acid+Isoleucine
Phenylalanine+Succinic acid->Fumaric acid+Lysine
Phenylalanine+Succinic acid->Alanine+Isoleucine
Lysine+Valine->Phenylalanine+Succinic acid
Leucine+Proline->Lysine+Succinic acid
Asparagine +Isoleucine->Lysine+Succinic acid
Leucine+Threonine->Fumaric acid+Isoleucine
Leucine+Phenylalanine->Fumaric acid+Isoleucine
Leucine+Threonine->Fumaric acid+Lysine
Leucine+Phenylalanine->Isoleucine+Malic acid
Alanine+Isoleucine->Lysine+Malic acid
Leucine+Threonine->Lysine+Malic acid
Leucine+Phenylalanine->Lysine+Malic acid
Isoleucine+Phenylalanine->Lysine+Malic acid
Arginine+Isoleucine->Alanine+Phenylalanine
Phenylalanine+Valine->Alanine+Lysine
Leucine+Threonine->Alanine+Lysine
Isoleucine+Threonine->Alanine+Lysine
Leucine+Phenylalanine->Proline+Valine
Aspartate+Isoleucine->Phenylalanine+Valine
Leucine+Phenylalanine->Lysine+Valine
Isoleucine+Threonine->Lysine+Valine
Isoleucine+Phenylalanine->Lysine+Valine
Arginine+Isoleucine->Lysine+Valine
Glycine+Isoleucine->Leucine+Proline
Arginine+Isoleucine->Leucine+Proline
Isoleucine+Tyrosine->Leucine+Threonine
Aspartate+Isoleucine->Leucine+Phenylalanine
Isoleucine+Lysine->Leucine+Phenylalanine
Isoleucine+Tyrosine->Leucine+Phenylalanine
Arginine+Lysine->Phenylalanine+Succinic acid
Asparagine +Phenylalanine->Leucine+Threonine
Arginine+Lysine->Leucine+Threonine
Proline+Tyrosine->Lysine+Succinic acid
Glycine+Lysine->Malic acid+Phenylalanine
Isoleucine+Phenylalanine->Proline+Valine
Alanine+Isoleucine->beta-alanine+Lysine
Isoleucine+Phenylalanine->Alanine+Lysine
beta-alanine+Phenylalanine->Alanine+Lysine
Asparagine +Valine->Lysine+Methionine
beta-alanine+Phenylalanine->Leucine+Threonine
Arginine+Isoleucine->Methionine+Phenylalanine
Glycine+Isoleucine->Methionine+Phenylalanine
Isoleucine+Phenylalanine->Leucine+Proline
beta-alanine+Phenylalanine->Leucine+Lysine
Asparagine +Phenylalanine->Lysine+Methionine
Arginine+Phenylalanine->Lysine+Methionine
Glutamine+Isoleucine->Aspartate+Phenylalanine
Glutamine+Isoleucine->Methionine+Phenylalanine

## Sheet: Counts-09
Supplemental Table 3 - number of significant stoichiometric correlation at the threshold of 0.9 - comparison between the number of significant stoichiometric correlation at the threshold of 0.9 for E. coli and A. thaliana
	Pairs	Triplets	Quadruples
A. thaliana	6	285	1530
E. coli	1	76	520
Shared between A.thaliana and E. coli	0	0	23

## Sheet: Intersect_pairs-09
Supplemental Table 3 - Common significantly correlated metabolite pairs between E. coli and A. thaliana using SCA at the threshold of 0.9.
metabolite pairs
0

[truncated: 2 more sheets: Intersect_triplets-09, Intersect_quadruples-09]
