# Supplementary material for: Stoichiometric Correlation Analysis: Principles of Metabolic Functionality from Metabolomics Data
Source: Front Plant Sci. 2017 Dec 18;8:2152. doi: 10.3389/fpls.2017.02152 (PMC5741659; doi:10.3389/fpls.2017.02152)
Supplement: Supplementary file 4 [file Table4.XLS]

## Sheet: Ara_Ecoli_08
Supplemental Table 4 – Coupling degrees of metabolites for E. coli and A. thaliana using SCA at the threshold of 0.8.
	E. coli		A. thaliana
Metabolites	metabolite coupling degree	Metabolites	metabolite coupling degree
Phenylalanine	1278	Isoleucine	1424
Threonine	1272	Leucine	1334
Proline	1270	Tyrosine	1328
Lysine	1220	Valine	1262
Isoleucine	949	Lysine	1240
Arginine	809	Phenylalanine	1062
Asparagine	732	beta-alanine	537
Fumaric acid	525	Arginine	460
Alanine	514	Succinic acid	459
Succinic acid	476	Asparagine	454
Malic acid	473	Threonine	428
Valine	447	Alanine	422
Aspartate	432	Methionine	416
Glutamine	425	Aspartate	395
Glycine	424	Fumaric acid	390
Methionine	389	Malic acid	379
beta-alanine	381	Proline	375
Tyrosine	328	Glutamine	366
Leucine	325	Glycine	340

## Sheet: Ara_Ecoli_085
Supplemental Table 4 – Coupling degrees of metabolites for E. coli and A. thaliana using SCA at the threshold of 0.85.
	E. coli		A. thaliana
Metabolites	metabolite coupling degree	Metabolites	metabolite coupling degree
Phenylalanine	981	Isoleucine	1187
Threonine	945	Leucine	1152
Proline	826	Tyrosine	1090
Lysine	748	Lysine	1029
Isoleucine	532	Valine	697
Arginine	375	Phenylalanine	624
Asparagine	333	beta-alanine	348
Fumaric acid	292	Succinic acid	345
Malic acid	273	Methionine	311
Alanine	267	Arginine	308
Valine	258	Asparagine	305
Glycine	241	Alanine	298
Aspartate	231	Threonine	290
Succinic acid	217	Glycine	289
Glutamine	214	Aspartate	275
beta-alanine	181	Fumaric acid	266
Methionine	159	Malic acid	265
Leucine	158	Glutamine	261
Tyrosine	156	Proline	246

## Sheet: Ara_Ecoli_09
Supplemental Table 4 – Coupling degrees of metabolites for E. coli and A. thaliana using SCA at the threshold of 0.9.
	E. coli		A. thaliana
Metabolites	metabolite coupling degree	Metabolites	metabolite coupling degree
Threonine	412	Isoleucine	966
Phenylalanine	371	Leucine	947
Proline	279	Tyrosine	930
Lysine	204	Lysine	905
Isoleucine	149	Phenylalanine	283
Asparagine	98	Succinic acid	244
Arginine	96	Valine	244
Alanine	93	beta-alanine	217
Malic acid	85	Alanine	215
Fumaric acid	84	Methionine	215
Glycine	69	Arginine	210
Valine	62	Glycine	209
Succinic acid	60	Threonine	206
Aspartate	55	Fumaric acid	201
Glutamine	54	Malic acid	201
beta-alanine	47	Glutamine	201
Tyrosine	35	Aspartate	200
Leucine	33	Asparagine	199
Methionine	24	Proline	194

## Sheet: Wheat_08
Supplemental Table 4 – Coupling degrees of metabolites for T. durum, T. dicoccoides and T. dioccum using SCA at the threshold of 0.8.
	T. durum		T. dicoccoides		T. dioccum
Metabolites	metabolite coupling degree	Metabolites	metabolite coupling degree	Metabolites	metabolite coupling degree
GLUCOSE	432	GLYCINE	1466	SERINE	1587
FRUCTOSE	418	GLUTAMIC.ACID	1249	GLUTAMIC.ACID	1535
ASPARAGINE	415	THREONINE	1236	LEUCINE	1418
GLUTAMIC.ACID	415	ASPARAGINE	1161	THREONINE	1410
CITRIC.ACID	346	ASPARTIC.ACID	1145	VALINE	1054
SERINE	274	SERINE	1015	ASPARTIC.ACID	969
ASPARTIC.ACID	271	CITRIC.ACID	887	ASPARAGINE	950
GLYCINE	251	ALANINE	754	GLUCONIC.ACID	604
MALIC.ACID	240	GLUCOSE	713	SORBITOL.GALACTITOL	591
LEUCINE	173	PROLINE	633	MALTOSE	527
RAFFINOSE	169	GLUCONIC.ACID	616	GLYCINE	515
VALINE	141	SUCROSE	588	MALIC.ACID	468
THREONINE	133	VALINE	562	MYO.INOSITOL	453
GLUCONIC.ACID	125	RAFFINOSE	554	SUCROSE	449
MYO.INOSITOL	108	LEUCINE	546	g.AMINOBUTIRIC.ACID	445
SUCROSE	108	MYO.INOSITOL	539	ALANINE	430
MALTOSE	102	g.AMINOBUTIRIC.ACID	534	FRUCTOSE	428
ARABINOSE	85	FRUCTOSE	492	RAFFINOSE	421
PROLINE	83	MALIC.ACID	428	CITRIC.ACID	405
g.AMINOBUTIRIC.ACID	73	MALTOSE	375	PROLINE	403
ALANINE	64	SORBITOL.GALACTITOL	361	ARABINOSE	397
SORBITOL.GALACTITOL	13	ARABINOSE	248	GLUCOSE	383

## Sheet: Wheat_085
Supplemental Table 4 – Coupling degrees of metabolites for T. durum, T. dicoccoides and T. dioccum using SCA at the threshold of 0.85.
	T. durum		T. dicoccoides		T. dioccum
Metabolites	metabolite coupling degree	Metabolites	metabolite coupling degree	Metabolites	metabolite coupling degree
FRUCTOSE	247	GLYCINE	873	SERINE	1049
GLUCOSE	247	THREONINE	767	LEUCINE	937
GLUTAMIC.ACID	105	ASPARTIC.ACID	741	THREONINE	932
ASPARAGINE	92	SERINE	659	GLUTAMIC.ACID	907
GLYCINE	72	GLUTAMIC.ACID	637	VALINE	668
CITRIC.ACID	70	ASPARAGINE	625	ASPARAGINE	475
SERINE	62	CITRIC.ACID	474	ASPARTIC.ACID	468
LEUCINE	57	SUCROSE	337	SORBITOL.GALACTITOL	326
MALIC.ACID	54	PROLINE	321	GLUCONIC.ACID	296
RAFFINOSE	45	GLUCOSE	318	GLYCINE	294
VALINE	44	MYO.INOSITOL	316	MALTOSE	283
ASPARTIC.ACID	43	ALANINE	312	MALIC.ACID	244
THREONINE	43	GLUCONIC.ACID	288	g.AMINOBUTIRIC.ACID	244
MYO.INOSITOL	37	RAFFINOSE	270	MYO.INOSITOL	242
SUCROSE	37	VALINE	262	FRUCTOSE	239
MALTOSE	36	g.AMINOBUTIRIC.ACID	253	RAFFINOSE	234
ARABINOSE	32	FRUCTOSE	214	ALANINE	233
g.AMINOBUTIRIC.ACID	30	LEUCINE	204	SUCROSE	224
GLUCONIC.ACID	28	MALIC.ACID	181	PROLINE	222
PROLINE	27	SORBITOL.GALACTITOL	169	ARABINOSE	209
ALANINE	21	MALTOSE	166	GLUCOSE	207
SORBITOL.GALACTITOL	0	ARABINOSE	120	CITRIC.ACID	183

## Sheet: Wheat_09
Supplemental Table 4 – Coupling degrees of metabolites for T. durum, T. dicoccoides and T. dioccum using SCA at the threshold of 0.9.
	T. durum		T. dicoccoides		T. dioccum
Metabolites	metabolite coupling degree	Metabolites	metabolite coupling degree	Metabolites	metabolite coupling degree
FRUCTOSE	33	THREONINE	422	SERINE	445
GLUCOSE	33	SERINE	383	THREONINE	391
GLYCINE	10	GLYCINE	316	LEUCINE	379
MALIC.ACID	10	ASPARTIC.ACID	260	GLUTAMIC.ACID	322
ASPARAGINE	7	GLUTAMIC.ACID	208	VALINE	289
SERINE	7	ASPARAGINE	196	ASPARAGINE	159
VALINE	7	CITRIC.ACID	152	ASPARTIC.ACID	136
GLUTAMIC.ACID	6	GLUCONIC.ACID	126	GLYCINE	108
LEUCINE	6	MYO.INOSITOL	102	SORBITOL.GALACTITOL	105
THREONINE	5	PROLINE	102	MALTOSE	103
ASPARTIC.ACID	4	SUCROSE	100	FRUCTOSE	102
MYO.INOSITOL	4	RAFFINOSE	97	CITRIC.ACID	83
CITRIC.ACID	3	VALINE	88	MALIC.ACID	81
SUCROSE	3	LEUCINE	82	GLUCONIC.ACID	77
GLUCONIC.ACID	2	GLUCOSE	81	g.AMINOBUTIRIC.ACID	74
MALTOSE	2	g.AMINOBUTIRIC.ACID	73	MYO.INOSITOL	70
PROLINE	2	MALIC.ACID	68	SUCROSE	67
RAFFINOSE	2	MALTOSE	68	ALANINE	66
ARABINOSE	1	ALANINE	55	GLUCOSE	63
ALANINE	0	FRUCTOSE	49	RAFFINOSE	63
SORBITOL.GALACTITOL	0	ARABINOSE	41	ARABINOSE	62
g.AMINOBUTIRIC.ACID	0	SORBITOL.GALACTITOL	41	PROLINE	54

## Sheet: Tomato_08
Supplemental Table 4 – Coupling degrees of metabolites for wildtype and M82 using SCA at the threshold of 0.8.
	wildtype		M82
Metabolites	metabolite coupling degree	Metabolites	metabolite coupling degree
Dehydroascorbic	4649	putrescine	7926
alanine	4541	leucine	7184
benzoic	4391	maleic	5996
uracil	3403	fumaric	5972
methionine	3200	sucrose	5581
glyceric	2900	citramalic	5440
succinic	2846	Dehydroascorbic	5438
phenylalanine	2810	homoserine	5404
b.alanine	2785	proline	3903
tyrosine	2526	Arginine	2797
erythritol	2466	phenylalanine	2444
cysteine	2388	maltitol	1697
leucine	2330	16:0	1658
sucrose	2034	Trehalose	1653
18:0	1927	b.alanine	1619
threonine	1817	threonic	1593
putrescine	1721	valine	1362
16:0	1603	18:0	1333
glycerol	1524	malic	1216
glycine	1381	isomaltose	1201
mannitol	1380	Gluconic	1196
fumaric	1340	benzoic	1180
serine	1289	tryptophan	1156
Gluconic	1285	glyceric	1136
malic	1226	mannitol	1134
asparagine	1204	methionine	1131
Trehalose	1193	threonine	1057
Arginine	1124	glycerol	1019
isoleucine	1095	tyrosine	1005
citramalic	1077	isoleucine	934
saccharic	1067	saccharic	882
L.ascorbic	1048	asparagine	867
tryptophan	1036	alanine	847
sorbitol	1022	serine	816
isomaltose	1005	glycine	810
lysine	982	a.tocopherol	803
maleic	960	uracil	790
threonic	796	lysine	770
proline	786	sorbitol	767
homoserine	716	L.ascorbic	712
valine	699	succinic	684
maltitol	627	erythritol	672
a.tocopherol	616	cysteine	645

## Sheet: Tomato_085
Supplemental Table 4 – Coupling degrees of metabolites for wildtype and M82 using SCA at the threshold of 0.85.
	wildtype		M82
Metabolites	metabolite coupling degree	Metabolites	metabolite coupling degree
alanine	2367	putrescine	4195
Dehydroascorbic	2124	sucrose	3509
succinic	2104	leucine	3433
b.alanine	2039	fumaric	2892
benzoic	2003	Dehydroascorbic	2645
erythritol	1889	maleic	1872
cysteine	1829	homoserine	1658
methionine	1647	citramalic	1555
uracil	1422	proline	1268
glyceric	1147	Arginine	1002
leucine	1004	phenylalanine	864
threonine	999	b.alanine	695
phenylalanine	966	Trehalose	668
sucrose	964	16:0	667
18:0	901	maltitol	622
16:0	802	threonic	562
tyrosine	794	18:0	519
putrescine	661	isomaltose	513
glycerol	624	valine	506
mannitol	584	glyceric	486
Gluconic	559	tryptophan	457
glycine	553	mannitol	435
malic	515	benzoic	425
asparagine	504	Gluconic	417
fumaric	483	malic	416
serine	482	methionine	414
isoleucine	455	threonine	365
saccharic	455	tyrosine	363
sorbitol	452	glycerol	361
lysine	449	saccharic	314
citramalic	440	alanine	310
Trehalose	427	isoleucine	297
maleic	422	asparagine	295
Arginine	390	glycine	281
isomaltose	385	a.tocopherol	278
threonic	380	serine	273
L.ascorbic	370	sorbitol	268
proline	369	uracil	241
tryptophan	356	succinic	236
valine	343	lysine	232
homoserine	340	L.ascorbic	224
maltitol	298	erythritol	221
a.tocopherol	269	cysteine	204

## Sheet: Tomato_09
Supplemental Table 4 – Coupling degrees of metabolites for wildtype and M82 using SCA at the threshold of 0.9.
	wildtype		M82
Metabolites	metabolite coupling degree	Metabolites	metabolite coupling degree
erythritol	1442	leucine	830
cysteine	1434	putrescine	789
succinic	1274	Dehydroascorbic	705
b.alanine	1212	sucrose	614
benzoic	610	fumaric	313
methionine	578	maleic	246
alanine	556	homoserine	209
Dehydroascorbic	518	citramalic	200
uracil	430	proline	176
18:0	343	phenylalanine	162
glyceric	334	Arginine	136
16:0	316	b.alanine	104
threonine	295	maltitol	102
sucrose	277	16:0	100
mannitol	250	glyceric	91
glycerol	244	Trehalose	91
putrescine	239	valine	91
Gluconic	232	18:0	84
glycine	214	threonic	82
asparagine	208	Gluconic	63
maleic	208	mannitol	62
lysine	201	isomaltose	60
saccharic	201	malic	59
sorbitol	201	benzoic	57
isoleucine	195	methionine	53
malic	194	tryptophan	48
leucine	192	threonine	44
serine	186	tyrosine	41
fumaric	185	glycerol	38
proline	177	serine	31
phenylalanine	173	saccharic	27
homoserine	162	asparagine	25
citramalic	160	alanine	21
valine	160	isoleucine	21
Trehalose	151	sorbitol	15
L.ascorbic	146	a.tocopherol	12
Arginine	144	succinic	12
isomaltose	141	glycine	11
threonic	136	lysine	8
tyrosine	133	uracil	8
a.tocopherol	116	cysteine	7
maltitol	107	L.ascorbic	6
tryptophan	28	erythritol	4

## Sheet: Strawberry_08
Supplemental Table 4 – Coupling degrees of metabolites for F. ananassa and F. vesca using SCA at the threshold of 0.8.
	F. ananassa		F. vesca
Metabolites	metabolite coupling degree	Metabolites	metabolite coupling degree
ethyl butanoate	929	hexyl acetate	513
methyl butanoate	859	2-pentanone	408
ethyl hexanoate	858	hexanal	398
hexyl acetate	701	butyl acetate	382
ethyl acetate	637	E-2-hexenal	381
E-2-hexenyl acetate	474	E-2-hexenyl acetate	373
butyl acetate	453	2-heptanone	366
E-2-hexenol	450	ethyl butanoate	352
1-hexanol	426	1-hexanol	255
2-pentanone	422	E-2-hexenol	249
2-heptanone	420	ethyl hexanoate	237
a-terpineol	386	capronic acid	202
linalool	364	linalool	197
phenylmethyl acetate	348	a-terpineol	193
E-2-hexenal	341	ethyl acetate	187
hexanal	290	phenylmethyl acetate	178
g-decalactone	280	methyl butanoate	156
capronic acid	201	g-decalactone	95
methyl anthranilate	200	methyl anthranilate	46

[truncated: 2 more sheets: Strawberry_085, Strawberry_09]
