# Supplementary material for: Stoichiometric Correlation Analysis: Principles of Metabolic Functionality from Metabolomics Data
Source: Front Plant Sci. 2017 Dec 18;8:2152. doi: 10.3389/fpls.2017.02152 (PMC5741659; doi:10.3389/fpls.2017.02152)
Supplement: Supplementary file 5 [file Table5.XLS]

## Sheet: Counts-08
Supplemental Table 5 - number of significant stoichiometric correlation at the threshold of 0.8 - comparison between the number of significant stoichiometric correlation at the threshold of 0.8 for T. durum, T. dicoccoides and T. dioccum
	Pairs	Triplets	Quadruples
T. durum	1	107	1029
T. dicoccoides	5	492	3654
T. dicoccum	10	574	3525
Shared between T. durum and T. dicoccoides	0	21	270
Shared between T. durum and T.dicoccum	0	13	215
Shared between T. dicoccum and T. dicoccoides	3	105	950
Shared between all	0	0	114

## Sheet: pair_Durum_Dicoccoides-08
Supplemental Table 5 - Common significantly correlated metabolite pairs between T. durum and T. dicoccoides using SCA at the threshold of 0.8.
metabolite pairs
0

## Sheet: pair_Durum_Dicoccum-08
Supplemental Table 5 - Common significantly correlated metabolite pairs between T. durum and T. dicoccum using SCA at the threshold of 0.8.
metabolite pairs
0

## Sheet: pair_Dicoccum_Dicoccoides-08
Supplemental Table 5 - Common significantly correlated metabolite pairs between T. dicoccum and T. dicoccoides using SCA at the threshold of 0.8.
metabolite pairs
SERINE->THREONINE
ASPARAGINE->GLUTAMIC.ACID
MYO.INOSITOL->SUCROSE

## Sheet: pair_all-08
Supplemental Table 5 - Common significantly correlated metabolite pairs between T. durum, T. dicoccum and T. dicoccoides using SCA at the threshold of 0.8.
metabolite pairs
0

## Sheet: triplets_Durum_Dicoccoides-08
Supplemental Table 5 - Common significantly correlated metabolite triplets between T. durum and T. dicoccoides using SCA at the threshold of 0.8.
metabolite triples
ASPARAGINE+CITRIC.ACID->GLUTAMIC.ACID
ASPARAGINE+GLUCONIC.ACID->GLYCINE
ASPARTIC.ACID+GLUCONIC.ACID->GLYCINE
FRUCTOSE+GLUCONIC.ACID->GLUCOSE
FRUCTOSE+SORBITOL.GALACTITOL->GLUCOSE
ARABINOSE+GLUTAMIC.ACID->ASPARAGINE
FRUCTOSE+GLUTAMIC.ACID->ASPARAGINE
GLUCONIC.ACID+GLUTAMIC.ACID->ASPARAGINE
GLUCOSE+GLUTAMIC.ACID->ASPARAGINE
GLUTAMIC.ACID+RAFFINOSE->ASPARAGINE
GLUTAMIC.ACID+GLYCINE->ASPARAGINE
GLYCINE+MALIC.ACID->CITRIC.ACID
ASPARAGINE+LEUCINE->GLUTAMIC.ACID
FRUCTOSE+LEUCINE->GLUCOSE
ASPARAGINE+MALIC.ACID->GLUTAMIC.ACID
FRUCTOSE+PROLINE->GLUCOSE
FRUCTOSE+SERINE->GLUCOSE
FRUCTOSE+THREONINE->GLUCOSE
GLUTAMIC.ACID+THREONINE->ASPARAGINE
FRUCTOSE+VALINE->GLUCOSE
GLUTAMIC.ACID+VALINE->ASPARAGINE

## Sheet: triplets_Durum_Dicoccum-08
Supplemental Table 5 - Common significantly correlated metabolite triplets between T. durum and T. dicoccum using SCA at the threshold of 0.8.
metabolite triples
ASPARAGINE+CITRIC.ACID->GLUTAMIC.ACID
ARABINOSE+GLUTAMIC.ACID->ASPARAGINE
FRUCTOSE+GLUTAMIC.ACID->ASPARAGINE
GLUCONIC.ACID+GLUTAMIC.ACID->ASPARAGINE
GLUCOSE+GLUTAMIC.ACID->ASPARAGINE
GLUTAMIC.ACID+RAFFINOSE->ASPARAGINE
GLUTAMIC.ACID+GLYCINE->ASPARAGINE
ASPARAGINE+LEUCINE->GLUTAMIC.ACID
ASPARAGINE+MALIC.ACID->GLUTAMIC.ACID
GLUTAMIC.ACID+SERINE->ASPARAGINE
MALIC.ACID+SERINE->GLUTAMIC.ACID
GLUTAMIC.ACID+THREONINE->ASPARAGINE
GLUTAMIC.ACID+VALINE->ASPARAGINE

## Sheet: triplets_Dicoccum_Dicoccoides-0
Supplemental Table 5 - Common significantly correlated metabolite triplets between T. dicoccum and T. dicoccoides using SCA at the threshold of 0.8.
metabolite triples
ALANINE+ASPARAGINE->GLUTAMIC.ACID
ALANINE+GLUTAMIC.ACID->ASPARAGINE
ALANINE+SERINE->THREONINE
ALANINE+THREONINE->GLUTAMIC.ACID
ARABINOSE+MYO.INOSITOL->SUCROSE
ARABINOSE+SUCROSE->MYO.INOSITOL
ARABINOSE+ASPARAGINE->GLUTAMIC.ACID
ASPARAGINE+CITRIC.ACID->GLUTAMIC.ACID
ASPARAGINE+FRUCTOSE->GLUTAMIC.ACID
ASPARAGINE+GLUCOSE->GLUTAMIC.ACID
ASPARAGINE+MALTOSE->GLUTAMIC.ACID
ASPARAGINE+MYO.INOSITOL->GLUTAMIC.ACID
ASPARAGINE+RAFFINOSE->GLUTAMIC.ACID
ASPARAGINE+SORBITOL.GALACTITOL->GLUTAMIC.ACID
ASPARAGINE+SUCROSE->GLUTAMIC.ACID
ASPARAGINE+ASPARTIC.ACID->GLUTAMIC.ACID
ASPARTIC.ACID+GLUTAMIC.ACID->ASPARAGINE
ASPARTIC.ACID+MYO.INOSITOL->ASPARAGINE
CITRIC.ACID+MALTOSE->THREONINE
ARABINOSE+GLUTAMIC.ACID->ASPARAGINE
CITRIC.ACID+GLUTAMIC.ACID->ASPARAGINE
FRUCTOSE+GLUTAMIC.ACID->ASPARAGINE
GLUCONIC.ACID+GLUTAMIC.ACID->ASPARAGINE
GLUCOSE+GLUTAMIC.ACID->ASPARAGINE
GLUCOSE+GLUTAMIC.ACID->THREONINE
GLUTAMIC.ACID+MALTOSE->ASPARAGINE
GLUTAMIC.ACID+MYO.INOSITOL->ASPARAGINE
GLUTAMIC.ACID+RAFFINOSE->ASPARAGINE
GLUTAMIC.ACID+RAFFINOSE->ASPARTIC.ACID
GLUTAMIC.ACID+SUCROSE->ASPARAGINE
ASPARAGINE+GLYCINE->ASPARTIC.ACID
ASPARAGINE+GLYCINE->GLUTAMIC.ACID
CITRIC.ACID+GLYCINE->ASPARTIC.ACID
GLUTAMIC.ACID+GLYCINE->ASPARAGINE
GLUTAMIC.ACID+GLYCINE->ASPARTIC.ACID
GLYCINE+SERINE->ASPARTIC.ACID
GLYCINE+SERINE->THREONINE
GLYCINE+THREONINE->ASPARTIC.ACID
GLYCINE+THREONINE->GLUTAMIC.ACID
GLYCINE+THREONINE->SERINE
ASPARAGINE+LEUCINE->GLUTAMIC.ACID
CITRIC.ACID+LEUCINE->THREONINE
GLUCOSE+LEUCINE->SERINE
FRUCTOSE+LEUCINE->SERINE
GLUTAMIC.ACID+LEUCINE->ASPARAGINE
GLUTAMIC.ACID+LEUCINE->THREONINE
GLYCINE+LEUCINE->ASPARTIC.ACID
LEUCINE+MALIC.ACID->SERINE
LEUCINE+PROLINE->THREONINE
LEUCINE+SERINE->THREONINE
LEUCINE+THREONINE->SERINE
LEUCINE+g.AMINOBUTIRIC.ACID->SERINE
ASPARAGINE+MALIC.ACID->GLUTAMIC.ACID
GLUTAMIC.ACID+MALIC.ACID->ASPARAGINE
ASPARAGINE+PROLINE->GLUTAMIC.ACID
ASPARTIC.ACID+PROLINE->THREONINE
GLUTAMIC.ACID+PROLINE->THREONINE
PROLINE+SERINE->THREONINE
PROLINE+SUCROSE->MYO.INOSITOL
PROLINE+THREONINE->SERINE
ARABINOSE+SERINE->THREONINE
ASPARAGINE+SERINE->ASPARTIC.ACID
ASPARAGINE+SERINE->GLUTAMIC.ACID
ASPARAGINE+SERINE->THREONINE
ASPARTIC.ACID+SERINE->THREONINE
CITRIC.ACID+SERINE->THREONINE
FRUCTOSE+SERINE->THREONINE
GLUCONIC.ACID+SERINE->THREONINE
GLUCOSE+SERINE->THREONINE
GLUTAMIC.ACID+SERINE->THREONINE
MALIC.ACID+SERINE->THREONINE
MALTOSE+SERINE->THREONINE
MYO.INOSITOL+SERINE->THREONINE
RAFFINOSE+SERINE->ASPARTIC.ACID
RAFFINOSE+SERINE->THREONINE
SERINE+SORBITOL.GALACTITOL->THREONINE
SERINE+SUCROSE->THREONINE
SERINE+g.AMINOBUTIRIC.ACID->THREONINE
MALTOSE+SUCROSE->MYO.INOSITOL
ARABINOSE+THREONINE->SERINE
ASPARAGINE+THREONINE->GLUTAMIC.ACID
ASPARAGINE+THREONINE->SERINE
ASPARTIC.ACID+THREONINE->SERINE
CITRIC.ACID+THREONINE->SERINE
FRUCTOSE+THREONINE->SERINE
GLUCONIC.ACID+THREONINE->SERINE
GLUCOSE+THREONINE->SERINE
GLUTAMIC.ACID+THREONINE->ASPARAGINE
GLUTAMIC.ACID+THREONINE->SERINE
MALIC.ACID+THREONINE->SERINE
MALTOSE+THREONINE->SERINE
MYO.INOSITOL+THREONINE->SERINE
RAFFINOSE+THREONINE->ASPARTIC.ACID
RAFFINOSE+THREONINE->SERINE
SORBITOL.GALACTITOL+THREONINE->SERINE
SUCROSE+THREONINE->SERINE
THREONINE+g.AMINOBUTIRIC.ACID->SERINE
ASPARAGINE+VALINE->GLUTAMIC.ACID
GLUTAMIC.ACID+VALINE->ASPARAGINE
GLYCINE+VALINE->ASPARTIC.ACID
SERINE+VALINE->THREONINE
THREONINE+VALINE->SERINE
VALINE+g.AMINOBUTIRIC.ACID->SERINE
ASPARAGINE+g.AMINOBUTIRIC.ACID->GLUTAMIC.ACID
GLUTAMIC.ACID+g.AMINOBUTIRIC.ACID->ASPARAGINE

## Sheet: triplets_all-08
Supplemental Table 5 - Common significantly correlated metabolite triplets between T. durum, T. dicoccum and T. dicoccoides using SCA at the threshold of 0.8.
metabolite triples
ASPARAGINE+CITRIC.ACID->GLUTAMIC.ACID
ARABINOSE+GLUTAMIC.ACID->ASPARAGINE
FRUCTOSE+GLUTAMIC.ACID->ASPARAGINE
GLUCONIC.ACID+GLUTAMIC.ACID->ASPARAGINE
GLUCOSE+GLUTAMIC.ACID->ASPARAGINE
GLUTAMIC.ACID+RAFFINOSE->ASPARAGINE
GLUTAMIC.ACID+GLYCINE->ASPARAGINE
ASPARAGINE+LEUCINE->GLUTAMIC.ACID
ASPARAGINE+MALIC.ACID->GLUTAMIC.ACID
GLUTAMIC.ACID+THREONINE->ASPARAGINE
GLUTAMIC.ACID+VALINE->ASPARAGINE

## Sheet: quadruples_Durum_Dicoccoides-08
Supplemental Table 5 - Common significantly correlated metabolite quadruples between T. durum and T. dicoccoides using SCA at the threshold of 0.8.
metabolite quadruples
GLYCINE+MALIC.ACID->ARABINOSE+ASPARTIC.ACID
MALIC.ACID+VALINE->ASPARTIC.ACID+CITRIC.ACID
CITRIC.ACID+FRUCTOSE->ASPARTIC.ACID+GLUCOSE
ASPARTIC.ACID+GLUCOSE->FRUCTOSE+GLYCINE
ASPARTIC.ACID+MYO.INOSITOL->ASPARAGINE+CITRIC.ACID
ASPARTIC.ACID+MYO.INOSITOL->CITRIC.ACID+GLYCINE
ASPARTIC.ACID+MYO.INOSITOL->CITRIC.ACID+SERINE
ASPARTIC.ACID+SUCROSE->CITRIC.ACID+GLUTAMIC.ACID
CITRIC.ACID+MALTOSE->ASPARTIC.ACID+SUCROSE
CITRIC.ACID+LEUCINE->ASPARTIC.ACID+SUCROSE
ASPARTIC.ACID+RAFFINOSE->GLYCINE+LEUCINE
ASPARAGINE+CITRIC.ACID->GLUTAMIC.ACID+g.AMINOBUTIRIC.ACID
ASPARAGINE+LEUCINE->GLUTAMIC.ACID+g.AMINOBUTIRIC.ACID
GLUTAMIC.ACID+GLYCINE->ASPARAGINE+g.AMINOBUTIRIC.ACID
ARABINOSE+GLUTAMIC.ACID->ASPARAGINE+LEUCINE
ARABINOSE+GLUTAMIC.ACID->ASPARAGINE+PROLINE
ARABINOSE+GLUTAMIC.ACID->ASPARAGINE+THREONINE
CITRIC.ACID+GLUTAMIC.ACID->ASPARAGINE+LEUCINE
GLYCINE+MALIC.ACID->CITRIC.ACID+GLUTAMIC.ACID
CITRIC.ACID+GLUTAMIC.ACID->ASPARAGINE+MALIC.ACID
ASPARTIC.ACID+MYO.INOSITOL->CITRIC.ACID+GLUTAMIC.ACID
ASPARAGINE+FRUCTOSE->GLUCOSE+GLUTAMIC.ACID
CITRIC.ACID+FRUCTOSE->GLUCOSE+GLUTAMIC.ACID
GLUTAMIC.ACID+RAFFINOSE->ALANINE+ASPARAGINE
GLUTAMIC.ACID+RAFFINOSE->ASPARAGINE+VALINE
GLUTAMIC.ACID+RAFFINOSE->ASPARAGINE+GLYCINE
CITRIC.ACID+GLYCINE->GLUTAMIC.ACID+RAFFINOSE
ASPARAGINE+CITRIC.ACID->ALANINE+GLUTAMIC.ACID
ASPARAGINE+CITRIC.ACID->GLUTAMIC.ACID+VALINE
GLYCINE+MALIC.ACID->ASPARAGINE+CITRIC.ACID
ASPARAGINE+CITRIC.ACID->GLUTAMIC.ACID+LEUCINE
ASPARAGINE+CITRIC.ACID->GLUTAMIC.ACID+GLYCINE
ASPARAGINE+CITRIC.ACID->GLUTAMIC.ACID+MALIC.ACID
CITRIC.ACID+FRUCTOSE->ASPARAGINE+GLUCOSE
ASPARAGINE+SUCROSE->GLUTAMIC.ACID+VALINE
ASPARAGINE+SUCROSE->GLUTAMIC.ACID+SERINE
ASPARAGINE+SUCROSE->GLUTAMIC.ACID+THREONINE
ASPARAGINE+LEUCINE->GLUTAMIC.ACID+VALINE
ASPARAGINE+SERINE->GLUTAMIC.ACID+VALINE
ASPARAGINE+THREONINE->GLUTAMIC.ACID+VALINE
ASPARAGINE+MALIC.ACID->GLUTAMIC.ACID+VALINE
GLUTAMIC.ACID+VALINE->ASPARAGINE+ASPARTIC.ACID
ASPARAGINE+VALINE->GLYCINE+SERINE
CITRIC.ACID+VALINE->GLYCINE+LEUCINE
GLUTAMIC.ACID+GLYCINE->CITRIC.ACID+VALINE
ASPARTIC.ACID+MYO.INOSITOL->GLYCINE+LEUCINE
ASPARAGINE+MALIC.ACID->GLUTAMIC.ACID+LEUCINE
ASPARAGINE+LEUCINE->GLUTAMIC.ACID+PROLINE
ASPARAGINE+LEUCINE->GLUTAMIC.ACID+GLYCINE
ASPARAGINE+LEUCINE->GLUTAMIC.ACID+THREONINE
GLUTAMIC.ACID+GLYCINE->CITRIC.ACID+LEUCINE
FRUCTOSE+LEUCINE->GLUCOSE+SERINE
FRUCTOSE+SERINE->GLUCOSE+LEUCINE
FRUCTOSE+THREONINE->GLUCOSE+LEUCINE
GLUTAMIC.ACID+GLYCINE->ASPARAGINE+PROLINE
FRUCTOSE+SERINE->GLUCOSE+PROLINE
GLYCINE+MALIC.ACID->ASPARTIC.ACID+SERINE
GLYCINE+MALIC.ACID->CITRIC.ACID+SERINE
GLYCINE+MALIC.ACID->CITRIC.ACID+THREONINE
GLYCINE+MALIC.ACID->ASPARTIC.ACID+GLUTAMIC.ACID
ASPARTIC.ACID+MYO.INOSITOL->GLYCINE+MALIC.ACID
GLUTAMIC.ACID+GLYCINE->ASPARTIC.ACID+SERINE
ASPARAGINE+GLYCINE->RAFFINOSE+THREONINE
CITRIC.ACID+GLYCINE->ASPARTIC.ACID+SERINE
ARABINOSE+ASPARTIC.ACID->CITRIC.ACID+GLYCINE
CITRIC.ACID+THREONINE->MALIC.ACID+SERINE
GLUTAMIC.ACID+SERINE->ASPARAGINE+MALIC.ACID
GLUTAMIC.ACID+THREONINE->ASPARAGINE+SERINE
GLUCOSE+THREONINE->FRUCTOSE+SERINE
FRUCTOSE+THREONINE->GLUCOSE+SERINE
GLUTAMIC.ACID+MALIC.ACID->CITRIC.ACID+THREONINE
ASPARAGINE+SUCROSE->ARABINOSE+GLUTAMIC.ACID
GLYCINE+LEUCINE->ASPARAGINE+CITRIC.ACID
ASPARAGINE+MYO.INOSITOL->GLUCOSE+GLUTAMIC.ACID
GLUCOSE+SUCROSE->FRUCTOSE+MYO.INOSITOL
FRUCTOSE+SUCROSE->GLUCOSE+MYO.INOSITOL
GLUTAMIC.ACID+SUCROSE->ASPARAGINE+LEUCINE
ASPARAGINE+RAFFINOSE->GLUTAMIC.ACID+GLYCINE
ASPARAGINE+VALINE->GLYCINE+THREONINE
GLUTAMIC.ACID+SERINE->LEUCINE+THREONINE
ASPARTIC.ACID+SERINE->GLYCINE+THREONINE
ASPARTIC.ACID+GLUCOSE->GLYCINE+THREONINE
ASPARTIC.ACID+SUCROSE->GLYCINE+MALIC.ACID
GLUTAMIC.ACID+GLYCINE->ASPARTIC.ACID+THREONINE
GLUCONIC.ACID+SERINE->GLUCOSE+GLYCINE
ASPARAGINE+MYO.INOSITOL->ARABINOSE+GLUTAMIC.ACID
GLUTAMIC.ACID+MALTOSE->ASPARAGINE+LEUCINE
CITRIC.ACID+FRUCTOSE->MALIC.ACID+VALINE
ASPARAGINE+MYO.INOSITOL->GLUTAMIC.ACID+VALINE
ASPARAGINE+MALTOSE->GLUTAMIC.ACID+VALINE
GLUTAMIC.ACID+MYO.INOSITOL->ASPARAGINE+LEUCINE
GLUTAMIC.ACID+SUCROSE->ASPARAGINE+CITRIC.ACID
ASPARAGINE+GLUCONIC.ACID->GLUCOSE+GLYCINE
GLUTAMIC.ACID+GLYCINE->ASPARTIC.ACID+VALINE
FRUCTOSE+GLUTAMIC.ACID->ASPARAGINE+PROLINE
ASPARTIC.ACID+GLUCOSE->GLYCINE+MALIC.ACID
ASPARTIC.ACID+GLUCOSE->CITRIC.ACID+GLYCINE
GLUCONIC.ACID+GLUTAMIC.ACID->ASPARAGINE+GLYCINE
ASPARTIC.ACID+GLUCONIC.ACID->CITRIC.ACID+GLYCINE
ASPARTIC.ACID+GLUCONIC.ACID->GLYCINE+RAFFINOSE
GLUCONIC.ACID+GLUTAMIC.ACID->ASPARTIC.ACID+SERINE
FRUCTOSE+GLUTAMIC.ACID->ASPARAGINE+SERINE
CITRIC.ACID+SERINE->GLUCOSE+GLUTAMIC.ACID
ASPARAGINE+THREONINE->FRUCTOSE+GLUTAMIC.ACID
GLUCOSE+GLUTAMIC.ACID->ASPARAGINE+THREONINE
GLUTAMIC.ACID+SUCROSE->ASPARAGINE+MALIC.ACID
FRUCTOSE+GLUCONIC.ACID->ASPARTIC.ACID+GLUCOSE
FRUCTOSE+GLUCONIC.ACID->GLUCOSE+g.AMINOBUTIRIC.ACID
GLUCOSE+RAFFINOSE->FRUCTOSE+GLUCONIC.ACID
GLUCONIC.ACID+SERINE->ASPARTIC.ACID+GLUCOSE
GLUCONIC.ACID+GLUTAMIC.ACID->ASPARTIC.ACID+MYO.INOSITOL
ASPARAGINE+MALTOSE->ARABINOSE+GLUTAMIC.ACID
CITRIC.ACID+RAFFINOSE->GLUTAMIC.ACID+GLYCINE
ARABINOSE+ASPARAGINE->GLUTAMIC.ACID+VALINE
ASPARAGINE+RAFFINOSE->GLUTAMIC.ACID+VALINE
ASPARAGINE+GLUCONIC.ACID->GLYCINE+SERINE
ASPARAGINE+GLUCONIC.ACID->GLYCINE+THREONINE
ASPARTIC.ACID+GLUCONIC.ACID->GLUTAMIC.ACID+GLYCINE
ASPARAGINE+FRUCTOSE->ASPARTIC.ACID+SERINE
ASPARAGINE+GLUCOSE->ASPARTIC.ACID+SERINE
ASPARAGINE+MALTOSE->GLUTAMIC.ACID+SERINE
ASPARAGINE+GLUCONIC.ACID->RAFFINOSE+SERINE
ASPARAGINE+CITRIC.ACID->GLUCOSE+GLUTAMIC.ACID
ARABINOSE+ASPARAGINE->GLUCONIC.ACID+GLUTAMIC.ACID
ASPARAGINE+FRUCTOSE->GLUCONIC.ACID+GLUTAMIC.ACID
ASPARAGINE+MYO.INOSITOL->GLUCONIC.ACID+GLUTAMIC.ACID
ASPARAGINE+SUCROSE->GLUCONIC.ACID+GLUTAMIC.ACID
ASPARAGINE+MALTOSE->GLUCONIC.ACID+GLUTAMIC.ACID
ASPARAGINE+RAFFINOSE->GLUCONIC.ACID+GLUTAMIC.ACID
FRUCTOSE+GLUCONIC.ACID->CITRIC.ACID+GLUCOSE
GLUCOSE+RAFFINOSE->FRUCTOSE+SORBITOL.GALACTITOL
CITRIC.ACID+GLUCOSE->GLUTAMIC.ACID+GLYCINE
ASPARAGINE+GLUCONIC.ACID->ARABINOSE+GLYCINE
ASPARAGINE+GLUCONIC.ACID->CITRIC.ACID+GLYCINE
GLYCINE+MYO.INOSITOL->ASPARAGINE+GLUCONIC.ACID
GLUTAMIC.ACID+MYO.INOSITOL->ASPARAGINE+SERINE
GLUTAMIC.ACID+RAFFINOSE->ASPARAGINE+SERINE
ASPARAGINE+MYO.INOSITOL->GLUTAMIC.ACID+THREONINE
CITRIC.ACID+GLUCOSE->GLUCONIC.ACID+GLUTAMIC.ACID
CITRIC.ACID+RAFFINOSE->GLYCINE+MALIC.ACID
GLUCONIC.ACID+GLUTAMIC.ACID->CITRIC.ACID+VALINE
CITRIC.ACID+RAFFINOSE->ASPARTIC.ACID+SUCROSE
CITRIC.ACID+FRUCTOSE->GLUCONIC.ACID+MALIC.ACID
ASPARTIC.ACID+GLUTAMIC.ACID->CITRIC.ACID+RAFFINOSE
CITRIC.ACID+RAFFINOSE->ASPARTIC.ACID+MYO.INOSITOL
GLUCONIC.ACID+VALINE->GLUCOSE+GLYCINE
ASPARAGINE+CITRIC.ACID->GLUTAMIC.ACID+THREONINE
GLUTAMIC.ACID+MALTOSE->ASPARAGINE+ASPARTIC.ACID
ASPARTIC.ACID+GLUCOSE->GLYCINE+LEUCINE
ASPARTIC.ACID+GLUTAMIC.ACID->CITRIC.ACID+GLYCINE
GLYCINE+MALIC.ACID->ASPARTIC.ACID+THREONINE
CITRIC.ACID+SERINE->ASPARAGINE+THREONINE
GLUCOSE+RAFFINOSE->FRUCTOSE+VALINE
GLUTAMIC.ACID+MYO.INOSITOL->ASPARAGINE+PROLINE
GLUCOSE+GLUTAMIC.ACID->ASPARAGINE+PROLINE
GLUTAMIC.ACID+RAFFINOSE->ASPARAGINE+PROLINE
GLYCINE+MALIC.ACID->CITRIC.ACID+MALTOSE
GLUCOSE+RAFFINOSE->FRUCTOSE+GLYCINE
FRUCTOSE+GLUCONIC.ACID->GLUCOSE+GLYCINE
GLUTAMIC.ACID+MYO.INOSITOL->ASPARAGINE+THREONINE
GLUTAMIC.ACID+RAFFINOSE->ASPARAGINE+THREONINE
FRUCTOSE+MYO.INOSITOL->GLUCOSE+MALIC.ACID
GLUTAMIC.ACID+MALTOSE->ASPARAGINE+PROLINE
ASPARTIC.ACID+SERINE->ASPARAGINE+THREONINE
GLUCONIC.ACID+GLUTAMIC.ACID->CITRIC.ACID+THREONINE
GLUCONIC.ACID+THREONINE->ASPARTIC.ACID+GLUCOSE
GLUCOSE+MALTOSE->FRUCTOSE+PROLINE
GLYCINE+MALIC.ACID->CITRIC.ACID+FRUCTOSE
CITRIC.ACID+FRUCTOSE->GLUTAMIC.ACID+GLYCINE
GLUCONIC.ACID+GLUTAMIC.ACID->ASPARAGINE+LEUCINE
GLUCONIC.ACID+GLUTAMIC.ACID->CITRIC.ACID+PROLINE
GLUCONIC.ACID+GLUTAMIC.ACID->ASPARAGINE+SERINE
CITRIC.ACID+GLYCINE->RAFFINOSE+SERINE
FRUCTOSE+GLYCINE->RAFFINOSE+SERINE
ASPARAGINE+FRUCTOSE->GLUTAMIC.ACID+THREONINE
ASPARAGINE+MALTOSE->GLUTAMIC.ACID+THREONINE
ASPARAGINE+GLUCOSE->GLUTAMIC.ACID+THREONINE
GLUCONIC.ACID+GLUTAMIC.ACID->ASPARAGINE+THREONINE
ASPARAGINE+GLUCONIC.ACID->RAFFINOSE+THREONINE
GLUCONIC.ACID+GLUTAMIC.ACID->ASPARAGINE+MALIC.ACID
ASPARTIC.ACID+RAFFINOSE->GLYCINE+MALIC.ACID
FRUCTOSE+GLUCONIC.ACID->GLUCOSE+VALINE
ASPARTIC.ACID+RAFFINOSE->GLUTAMIC.ACID+GLYCINE
GLUCOSE+MYO.INOSITOL->FRUCTOSE+PROLINE
GLUCOSE+RAFFINOSE->FRUCTOSE+SERINE
FRUCTOSE+GLUCONIC.ACID->GLUCOSE+SERINE
ASPARAGINE+GLUCONIC.ACID->GLUTAMIC.ACID+RAFFINOSE
GLUCONIC.ACID+SERINE->CITRIC.ACID+GLUCOSE
GLUCONIC.ACID+THREONINE->GLUCOSE+GLYCINE
GLUCONIC.ACID+LEUCINE->GLUCOSE+GLYCINE
ASPARTIC.ACID+GLUCONIC.ACID->ARABINOSE+GLYCINE
ASPARTIC.ACID+FRUCTOSE->GLYCINE+MALIC.ACID
CITRIC.ACID+GLUCONIC.ACID->ASPARTIC.ACID+MYO.INOSITOL
GLUTAMIC.ACID+RAFFINOSE->ASPARTIC.ACID+SERINE
ASPARAGINE+GLUCONIC.ACID->GLYCINE+MALIC.ACID
ASPARTIC.ACID+GLYCINE->ASPARAGINE+GLUCONIC.ACID
GLUCONIC.ACID+SERINE->GLYCINE+THREONINE
ASPARTIC.ACID+GLUCONIC.ACID->GLYCINE+MALTOSE
ASPARTIC.ACID+GLUTAMIC.ACID->GLYCINE+LEUCINE
ASPARTIC.ACID+GLUCOSE->ASPARAGINE+GLUCONIC.ACID
CITRIC.ACID+THREONINE->GLUCOSE+GLUTAMIC.ACID
ASPARTIC.ACID+GLUCOSE->GLYCINE+SERINE
FRUCTOSE+GLYCINE->ALANINE+GLUCOSE
ASPARAGINE+MALIC.ACID->ALANINE+GLUTAMIC.ACID
ALANINE+GLUTAMIC.ACID->ASPARAGINE+ASPARTIC.ACID
FRUCTOSE+SERINE->GLUCOSE+VALINE
GLYCINE+MALIC.ACID->CITRIC.ACID+LEUCINE
GLUCOSE+MALIC.ACID->FRUCTOSE+LEUCINE
FRUCTOSE+SERINE->GLUCOSE+GLYCINE
GLUCOSE+SUCROSE->FRUCTOSE+LEUCINE
GLUTAMIC.ACID+SERINE->ALANINE+ASPARAGINE
GLYCINE+MALIC.ACID->CITRIC.ACID+VALINE
GLUCOSE+GLUTAMIC.ACID->ASPARAGINE+VALINE
ASPARAGINE+GLUCONIC.ACID->GLYCINE+PROLINE
GLUCOSE+MALTOSE->FRUCTOSE+LEUCINE
GLUCONIC.ACID+GLUTAMIC.ACID->ALANINE+ASPARAGINE
ASPARTIC.ACID+GLUCONIC.ACID->GLYCINE+LEUCINE
GLUCONIC.ACID+GLUTAMIC.ACID->ASPARAGINE+PROLINE
FRUCTOSE+SORBITOL.GALACTITOL->GLUCOSE+LEUCINE
FRUCTOSE+GLUCONIC.ACID->GLUCOSE+LEUCINE
GLUCOSE+MALIC.ACID->FRUCTOSE+PROLINE
FRUCTOSE+THREONINE->GLUCOSE+PROLINE
GLUTAMIC.ACID+MALIC.ACID->ASPARAGINE+ASPARTIC.ACID
GLUCOSE+GLYCINE->ALANINE+FRUCTOSE
FRUCTOSE+LEUCINE->GLUCOSE+VALINE
RAFFINOSE+THREONINE->GLYCINE+LEUCINE
GLUCOSE+GLUTAMIC.ACID->FRUCTOSE+GLYCINE
GLUTAMIC.ACID+VALINE->ALANINE+ASPARAGINE
FRUCTOSE+THREONINE->GLUCOSE+VALINE
FRUCTOSE+THREONINE->GLUCOSE+GLYCINE
ASPARTIC.ACID+GLUCOSE->ALANINE+FRUCTOSE
ARABINOSE+GLUTAMIC.ACID->ASPARAGINE+SERINE
FRUCTOSE+SUCROSE->GLUCOSE+MALIC.ACID
ARABINOSE+GLUTAMIC.ACID->ASPARAGINE+ASPARTIC.ACID
GLYCINE+MALTOSE->RAFFINOSE+SERINE
RAFFINOSE+SERINE->ASPARAGINE+THREONINE
FRUCTOSE+SORBITOL.GALACTITOL->GLUCOSE+SERINE
GLUCOSE+MALTOSE->FRUCTOSE+THREONINE
FRUCTOSE+GLUCONIC.ACID->GLUCOSE+THREONINE
FRUCTOSE+GLUCONIC.ACID->GLUCOSE+MALIC.ACID
FRUCTOSE+MALTOSE->GLUCOSE+MALIC.ACID
FRUCTOSE+g.AMINOBUTIRIC.ACID->GLUCOSE+SERINE
ASPARTIC.ACID+SUCROSE->ASPARAGINE+CITRIC.ACID
GLUTAMIC.ACID+RAFFINOSE->ASPARAGINE+g.AMINOBUTIRIC.ACID
ASPARTIC.ACID+GLUCONIC.ACID->ALANINE+GLYCINE
ASPARTIC.ACID+SUCROSE->ALANINE+CITRIC.ACID
GLUTAMIC.ACID+g.AMINOBUTIRIC.ACID->ALANINE+CITRIC.ACID
ASPARAGINE+GLUCONIC.ACID->GLYCINE+VALINE
GLYCINE+MALIC.ACID->ALANINE+CITRIC.ACID
ASPARTIC.ACID+MYO.INOSITOL->ALANINE+CITRIC.ACID
ASPARTIC.ACID+GLUCONIC.ACID->GLYCINE+VALINE
ASPARAGINE+GLUCONIC.ACID->GLYCINE+LEUCINE
ASPARAGINE+CITRIC.ACID->GLUTAMIC.ACID+PROLINE
FRUCTOSE+SORBITOL.GALACTITOL->GLUCOSE+VALINE
GLUCOSE+RAFFINOSE->FRUCTOSE+LEUCINE
ASPARAGINE+SUCROSE->GLUTAMIC.ACID+LEUCINE
CITRIC.ACID+FRUCTOSE->GLUCOSE+GLYCINE
GLUCOSE+GLUTAMIC.ACID->ALANINE+FRUCTOSE
ASPARAGINE+GLUCOSE->ALANINE+FRUCTOSE
ASPARTIC.ACID+FRUCTOSE->GLUCOSE+GLYCINE
CITRIC.ACID+GLYCINE->ASPARTIC.ACID+THREONINE
GLUCOSE+GLUTAMIC.ACID->ASPARAGINE+ASPARTIC.ACID
FRUCTOSE+GLUTAMIC.ACID->ASPARAGINE+ASPARTIC.ACID
GLUCONIC.ACID+GLUTAMIC.ACID->ASPARAGINE+g.AMINOBUTIRIC.ACID
GLUCOSE+RAFFINOSE->FRUCTOSE+THREONINE
FRUCTOSE+SORBITOL.GALACTITOL->GLUCOSE+THREONINE
GLUCOSE+RAFFINOSE->CITRIC.ACID+FRUCTOSE
ASPARTIC.ACID+MYO.INOSITOL->CITRIC.ACID+MALIC.ACID
GLYCINE+MALIC.ACID->CITRIC.ACID+g.AMINOBUTIRIC.ACID
GLUTAMIC.ACID+MYO.INOSITOL->ASPARAGINE+ASPARTIC.ACID

[truncated: 3 more sheets: quadruples_Durum_Dicoccum-08, quadruples_Dicoccum_Dicoccoides, quadruples_all-08]
