# Supplementary material for: Stoichiometric Correlation Analysis: Principles of Metabolic Functionality from Metabolomics Data
Source: Front Plant Sci. 2017 Dec 18;8:2152. doi: 10.3389/fpls.2017.02152 (PMC5741659; doi:10.3389/fpls.2017.02152)
Supplement: Supplementary file 6 [file Table6.XLS]

## Sheet: Counts-085
Supplemental Table 6 - number of significant stoichiometric correlation at the threshold of 0.85 - comparison between the number of significant stoichiometric correlation at the threshold of 0.85 for T. durum, T. dicoccoides and T. dioccum
	Pairs	Triplets	Quadruples
T. durum	1	37	329
T. dicoccoides	4	245	1941
T. dicoccum	6	296	2054
Shared between T. durum and T. dicoccoides	0	1	39
Shared between T. durum and T.dicoccum	0	1	39
Shared between T. dicoccum and T. dicoccoides	3	56	494
Shared between all	0	0	16

## Sheet: pair_Durum_Dicoccoides-085
Supplemental Table 6 - Common significantly correlated metabolite pairs between T. durum and T. dicoccoides using SCA at the threshold of 0.85.
metabolite pairs
0

## Sheet: pair_Durum_Dicoccum-085
Supplemental Table 6 - Common significantly correlated metabolite pairs between T. durum and T. dicoccum using SCA at the threshold of 0.85.
metabolite pairs
0

## Sheet: pair_Dicoccum_Dicoccoides-085
Supplemental Table 6 - Common significantly correlated metabolite pairs between T. dicoccum and T. dicoccoides using SCA at the threshold of 0.85.
metabolite pairs
SERINE->THREONINE
ASPARAGINE->GLUTAMIC.ACID
MYO.INOSITOL->SUCROSE

## Sheet: pair_all-085
Supplemental Table 6 - Common significantly correlated metabolite pairs between T. durum, T. dicoccum and T. dicoccoides using SCA at the threshold of 0.85.
metabolite pairs
0

## Sheet: triplets_Durum_Dicoccoides-085
Supplemental Table 6 - Common significantly correlated metabolite triplets between T. durum and T. dicoccoides using SCA at the threshold of 0.85
metabolite triples
GLUTAMIC.ACID+GLYCINE->ASPARAGINE

## Sheet: triplets_Durum_Dicoccum-085
Supplemental Table 6 - Common significantly correlated metabolite triplets between T. durum and T. dicoccum using SCA at the threshold of 0.85.
metabolite triples
GLUTAMIC.ACID+GLYCINE->ASPARAGINE

## Sheet: triplets_Dicoccum_Dicoccoides-0
Supplemental Table 6 - Common significantly correlated metabolite triplets between T. dicoccum and T. dicoccoides using SCA at the threshold of 0.85.
metabolite triples
ALANINE+GLUTAMIC.ACID->ASPARAGINE
ALANINE+SERINE->THREONINE
ASPARAGINE+CITRIC.ACID->GLUTAMIC.ACID
ASPARAGINE+MALTOSE->GLUTAMIC.ACID
ASPARAGINE+MYO.INOSITOL->GLUTAMIC.ACID
ASPARAGINE+SUCROSE->GLUTAMIC.ACID
ASPARAGINE+ASPARTIC.ACID->GLUTAMIC.ACID
ASPARTIC.ACID+GLUTAMIC.ACID->ASPARAGINE
CITRIC.ACID+GLUTAMIC.ACID->ASPARAGINE
GLUTAMIC.ACID+MYO.INOSITOL->ASPARAGINE
GLUTAMIC.ACID+RAFFINOSE->ASPARAGINE
GLUTAMIC.ACID+SUCROSE->ASPARAGINE
GLUTAMIC.ACID+GLYCINE->ASPARAGINE
GLUTAMIC.ACID+GLYCINE->ASPARTIC.ACID
GLYCINE+SERINE->THREONINE
GLYCINE+THREONINE->ASPARTIC.ACID
GLYCINE+THREONINE->SERINE
ASPARAGINE+LEUCINE->GLUTAMIC.ACID
LEUCINE+SERINE->THREONINE
LEUCINE+THREONINE->SERINE
ASPARAGINE+MALIC.ACID->GLUTAMIC.ACID
ASPARAGINE+PROLINE->GLUTAMIC.ACID
ASPARTIC.ACID+PROLINE->THREONINE
PROLINE+SERINE->THREONINE
PROLINE+THREONINE->SERINE
ARABINOSE+SERINE->THREONINE
ASPARAGINE+SERINE->GLUTAMIC.ACID
ASPARAGINE+SERINE->THREONINE
ASPARTIC.ACID+SERINE->THREONINE
CITRIC.ACID+SERINE->THREONINE
FRUCTOSE+SERINE->THREONINE
GLUCOSE+SERINE->THREONINE
GLUTAMIC.ACID+SERINE->THREONINE
MALIC.ACID+SERINE->THREONINE
MALTOSE+SERINE->THREONINE
MYO.INOSITOL+SERINE->THREONINE
RAFFINOSE+SERINE->THREONINE
SERINE+SUCROSE->THREONINE
ARABINOSE+THREONINE->SERINE
ASPARAGINE+THREONINE->GLUTAMIC.ACID
ASPARTIC.ACID+THREONINE->SERINE
FRUCTOSE+THREONINE->SERINE
GLUCONIC.ACID+THREONINE->SERINE
GLUCOSE+THREONINE->SERINE
GLUTAMIC.ACID+THREONINE->SERINE
MALIC.ACID+THREONINE->SERINE
MALTOSE+THREONINE->SERINE
MYO.INOSITOL+THREONINE->SERINE
RAFFINOSE+THREONINE->SERINE
SORBITOL.GALACTITOL+THREONINE->SERINE
SUCROSE+THREONINE->SERINE
THREONINE+g.AMINOBUTIRIC.ACID->SERINE
ASPARAGINE+VALINE->GLUTAMIC.ACID
GLUTAMIC.ACID+VALINE->ASPARAGINE
SERINE+VALINE->THREONINE
THREONINE+VALINE->SERINE

## Sheet: triplets_all-085
Supplemental Table 6 - Common significantly correlated metabolite triplets between T. durum, T. dicoccum and T. dicoccoides using SCA at the threshold of 0.85.
metabolite triples
GLUTAMIC.ACID+GLYCINE->ASPARAGINE

## Sheet: quadruples_Durum_Dicoccoides-08
Supplemental Table 6 - Common significantly correlated metabolite quadruples between T. durum and T. dicoccoides using SCA at the threshold of 0.85.
metabolite quadruples
CITRIC.ACID+FRUCTOSE->ASPARTIC.ACID+GLUCOSE
ASPARTIC.ACID+GLUCOSE->FRUCTOSE+GLYCINE
ASPARTIC.ACID+MYO.INOSITOL->CITRIC.ACID+GLYCINE
ASPARAGINE+CITRIC.ACID->GLUTAMIC.ACID+g.AMINOBUTIRIC.ACID
ASPARAGINE+LEUCINE->GLUTAMIC.ACID+g.AMINOBUTIRIC.ACID
GLUTAMIC.ACID+GLYCINE->ASPARAGINE+g.AMINOBUTIRIC.ACID
CITRIC.ACID+GLUTAMIC.ACID->ASPARAGINE+LEUCINE
CITRIC.ACID+GLUTAMIC.ACID->ASPARAGINE+MALIC.ACID
ASPARAGINE+FRUCTOSE->GLUCOSE+GLUTAMIC.ACID
GLYCINE+MALIC.ACID->ASPARAGINE+CITRIC.ACID
ASPARAGINE+CITRIC.ACID->GLUTAMIC.ACID+GLYCINE
ASPARAGINE+LEUCINE->GLUTAMIC.ACID+VALINE
ASPARAGINE+LEUCINE->GLUTAMIC.ACID+GLYCINE
ASPARAGINE+LEUCINE->GLUTAMIC.ACID+THREONINE
FRUCTOSE+LEUCINE->GLUCOSE+SERINE
FRUCTOSE+THREONINE->GLUCOSE+LEUCINE
GLUTAMIC.ACID+GLYCINE->ASPARAGINE+PROLINE
GLUTAMIC.ACID+GLYCINE->ASPARTIC.ACID+SERINE
GLUCOSE+THREONINE->FRUCTOSE+SERINE
FRUCTOSE+THREONINE->GLUCOSE+SERINE
GLUCOSE+SUCROSE->FRUCTOSE+MYO.INOSITOL
GLUTAMIC.ACID+SUCROSE->ASPARAGINE+LEUCINE
ASPARAGINE+RAFFINOSE->GLUTAMIC.ACID+GLYCINE
GLUCONIC.ACID+SERINE->GLUCOSE+GLYCINE
GLUTAMIC.ACID+MALTOSE->ASPARAGINE+LEUCINE
GLUTAMIC.ACID+MYO.INOSITOL->ASPARAGINE+LEUCINE
ASPARAGINE+GLUCONIC.ACID->GLUCOSE+GLYCINE
FRUCTOSE+GLUCONIC.ACID->ASPARTIC.ACID+GLUCOSE
GLUCOSE+RAFFINOSE->FRUCTOSE+GLUCONIC.ACID
ASPARAGINE+GLUCONIC.ACID->GLYCINE+SERINE
ASPARAGINE+GLUCONIC.ACID->GLYCINE+THREONINE
FRUCTOSE+GLUCONIC.ACID->CITRIC.ACID+GLUCOSE
GLUCOSE+RAFFINOSE->FRUCTOSE+GLYCINE
FRUCTOSE+GLUCONIC.ACID->GLUCOSE+GLYCINE
GLUCONIC.ACID+GLUTAMIC.ACID->CITRIC.ACID+THREONINE
FRUCTOSE+GLUCONIC.ACID->GLUCOSE+VALINE
FRUCTOSE+THREONINE->GLUCOSE+PROLINE
GLUCOSE+GLUTAMIC.ACID->FRUCTOSE+GLYCINE
FRUCTOSE+GLUCONIC.ACID->GLUCOSE+MALIC.ACID

[truncated: 3 more sheets: quadruples_Durum_Dicoccum-085, quadruples_Dicoccum_Dicoccoides, quadruples_all-085]
