# Supplementary material for: Stoichiometric Correlation Analysis: Principles of Metabolic Functionality from Metabolomics Data
Source: Front Plant Sci. 2017 Dec 18;8:2152. doi: 10.3389/fpls.2017.02152 (PMC5741659; doi:10.3389/fpls.2017.02152)
Supplement: Supplementary file 8 [file Table8.XLS]

## Sheet: Counts-08
Supplemental Tablee 8 - number of significant stoichiometric correlation at the threshold of 0.8 - comparison between the number of significant stoichiometric correlation at the threshold of 0.8 for wildtype tomato species and M82
	Pairs	Triplets	Quadruples
M82	15	1824	21732
wildtype	8	1245	18266
Shared between M82 and wildtype species	0	27	475

## Sheet: pair_M82_wildtype-08
Supplemental Tablee 8 - Common significantly correlated metabolite pairs between wildtype tomato species and M82 using SCA at the threshold of 0.8.
metabolite pairs
0

## Sheet: triplets_M82_wildtype-08
Supplemental Tablee 8 - Common significantly correlated metabolite triplets between wildtype tomato species and M82 using SCA at the threshold of 0.8.
metabolite triplets
16:0+putrescine->Dehydroascorbic
18:0+putrescine->Dehydroascorbic
Dehydroascorbic+threonine->leucine
alanine+leucine->Dehydroascorbic
alanine+maleic->Dehydroascorbic
alanine+putrescine->Dehydroascorbic
b.alanine+leucine->sucrose
b.alanine+putrescine->Dehydroascorbic
benzoic+Dehydroascorbic->putrescine
benzoic+leucine->Dehydroascorbic
glycerol+putrescine->Dehydroascorbic
isoleucine+putrescine->Dehydroascorbic
leucine+methionine->Dehydroascorbic
leucine+phenylalanine->Dehydroascorbic
leucine+putrescine->Dehydroascorbic
leucine+tyrosine->Dehydroascorbic
mannitol+putrescine->Dehydroascorbic
methionine+putrescine->Dehydroascorbic
phenylalanine+putrescine->Dehydroascorbic
phenylalanine+sucrose->Dehydroascorbic
putrescine+serine->Dehydroascorbic
putrescine+succinic->Dehydroascorbic
putrescine+sucrose->Dehydroascorbic
putrescine+threonine->leucine
putrescine+tryptophan->Dehydroascorbic
putrescine+tyrosine->Dehydroascorbic
putrescine+uracil->Dehydroascorbic

## Sheet: quadruples_M82_wildtype-08
Supplemental Tablee 8 - Common significantly correlated metabolite quadruples between wildtype tomato species and M82 using SCA at the threshold of 0.8.
metabolite quadruples
Arginine+citramalic->L.ascorbic+maleic
malic+sucrose->b.alanine+citramalic
malic+sucrose->b.alanine+homoserine
malic+sucrose->b.alanine+leucine
malic+sucrose->b.alanine+maleic
malic+sucrose->b.alanine+putrescine
mannitol+putrescine->18:0+Dehydroascorbic
mannitol+putrescine->Arginine+Dehydroascorbic
methionine+sucrose->b.alanine+Dehydroascorbic
phenylalanine+sucrose->b.alanine+Dehydroascorbic
phenylalanine+sucrose->b.alanine+putrescine
putrescine+sucrose->b.alanine+Dehydroascorbic
sorbitol+sucrose->b.alanine+Dehydroascorbic
sorbitol+sucrose->b.alanine+leucine
succinic+sucrose->b.alanine+fumaric
succinic+sucrose->b.alanine+leucine
succinic+sucrose->b.alanine+putrescine
18:0+homoserine->16:0+Dehydroascorbic
18:0+maleic->16:0+Dehydroascorbic
b.alanine+leucine->16:0+sucrose
18:0+fumaric->b.alanine+maleic
b.alanine+leucine->18:0+sucrose
alanine+sucrose->b.alanine+Dehydroascorbic
b.alanine+leucine->Arginine+sucrose
isoleucine+sucrose->glyceric+proline
benzoic+Dehydroascorbic->isomaltose+putrescine
leucine+phenylalanine->citramalic+Dehydroascorbic
citramalic+putrescine->leucine+phenylalanine
Dehydroascorbic+homoserine->leucine+phenylalanine
Dehydroascorbic+maleic->leucine+phenylalanine
Dehydroascorbic+putrescine->leucine+phenylalanine
Dehydroascorbic+phenylalanine->leucine+putrescine
citramalic+Dehydroascorbic->maltitol+phenylalanine
citramalic+putrescine->maltitol+phenylalanine
Dehydroascorbic+homoserine->maltitol+phenylalanine
methionine+putrescine->benzoic+sucrose
Dehydroascorbic+fumaric->methionine+putrescine
methionine+sucrose->Dehydroascorbic+fumaric
Dehydroascorbic+homoserine->methionine+sucrose
phenylalanine+proline->citramalic+Dehydroascorbic
phenylalanine+proline->Dehydroascorbic+homoserine
phenylalanine+putrescine->benzoic+sucrose
phenylalanine+putrescine->citramalic+Dehydroascorbic
phenylalanine+sucrose->citramalic+Dehydroascorbic
Dehydroascorbic+homoserine->phenylalanine+sucrose
phenylalanine+sucrose->Dehydroascorbic+putrescine
Dehydroascorbic+phenylalanine->proline+putrescine
putrescine+sucrose->citramalic+Dehydroascorbic
Dehydroascorbic+homoserine->putrescine+sucrose
benzoic+leucine->citramalic+Dehydroascorbic
Dehydroascorbic+maleic->benzoic+leucine
Dehydroascorbic+phenylalanine->benzoic+leucine
Dehydroascorbic+putrescine->benzoic+leucine
benzoic+sucrose->Dehydroascorbic+fumaric
Dehydroascorbic+homoserine->benzoic+sucrose
glyceric+proline->benzoic+sucrose
glyceric+putrescine->benzoic+sucrose
fumaric+phenylalanine->citramalic+Dehydroascorbic
Dehydroascorbic+phenylalanine->citramalic+putrescine
Dehydroascorbic+phenylalanine->fumaric+putrescine
glyceric+putrescine->Dehydroascorbic+sucrose
alanine+putrescine->methionine+sucrose
18:0+maleic->16:0+citramalic
alanine+maleic->16:0+Dehydroascorbic
18:0+homoserine->16:0+maleic
18:0+Dehydroascorbic->16:0+putrescine
alanine+leucine->18:0+Dehydroascorbic
alanine+putrescine->18:0+Dehydroascorbic
leucine+putrescine->benzoic+Dehydroascorbic
benzoic+Dehydroascorbic->malic+putrescine
methionine+proline->benzoic+homoserine
benzoic+Dehydroascorbic->proline+putrescine
benzoic+sucrose->b.alanine+Dehydroascorbic
Dehydroascorbic+fumaric->b.alanine+putrescine
Dehydroascorbic+homoserine->b.alanine+putrescine
fumaric+phenylalanine->b.alanine+putrescine
Dehydroascorbic+putrescine->benzoic+homoserine
glycerol+sucrose->glyceric+homoserine
glycerol+sucrose->glyceric+leucine
glycerol+sucrose->glyceric+maleic
glyceric+proline->glycerol+sucrose
glycerol+sucrose->glyceric+putrescine
benzoic+leucine->alanine+putrescine
Dehydroascorbic+maleic->maltitol+phenylalanine
Dehydroascorbic+fumaric->homoserine+phenylalanine
glycerol+putrescine->Dehydroascorbic+leucine
Dehydroascorbic+phenylalanine->isoleucine+putrescine
Dehydroascorbic+threonic->isomaltose+putrescine
leucine+maleic->Dehydroascorbic+threonine
Dehydroascorbic+putrescine->maltitol+phenylalanine
Dehydroascorbic+threonic->maltitol+putrescine
fumaric+tryptophan->methionine+putrescine
Dehydroascorbic+glyceric->methionine+sucrose
fumaric+tryptophan->methionine+sucrose
fumaric+tyrosine->methionine+sucrose
Dehydroascorbic+threonic->proline+putrescine
Dehydroascorbic+threonic->citramalic+putrescine
putrescine+tyrosine->leucine+phenylalanine
Arginine+sucrose->L.ascorbic+maleic
Arginine+glyceric->maltitol+sucrose
Dehydroascorbic+threonine->L.ascorbic+leucine
Dehydroascorbic+glyceric->leucine+putrescine
leucine+sucrose->citramalic+glyceric
Dehydroascorbic+methionine->phenylalanine+putrescine
Dehydroascorbic+threonic->phenylalanine+putrescine
Dehydroascorbic+valine->phenylalanine+putrescine
Dehydroascorbic+tyrosine->proline+putrescine
Dehydroascorbic+threonine->citramalic+leucine
homoserine+tyrosine->phenylalanine+proline
phenylalanine+sucrose->putrescine+succinic
leucine+putrescine->Dehydroascorbic+glycerol
Dehydroascorbic+malic->maleic+phenylalanine
Dehydroascorbic+threonic->maltitol+phenylalanine
Dehydroascorbic+threonic->mannitol+putrescine
Dehydroascorbic+tyrosine->mannitol+putrescine
Dehydroascorbic+saccharic->methionine+putrescine
Dehydroascorbic+tyrosine->methionine+putrescine
Dehydroascorbic+threonic->methionine+putrescine
Dehydroascorbic+erythritol->phenylalanine+putrescine
Dehydroascorbic+tyrosine->phenylalanine+putrescine
phenylalanine+sucrose->Dehydroascorbic+Trehalose
Arginine+leucine->citramalic+threonine
fumaric+succinic->malic+sucrose
homoserine+tyrosine->phenylalanine+putrescine
leucine+methionine->Dehydroascorbic+uracil
Dehydroascorbic+valine->leucine+methionine
putrescine+threonine->L.ascorbic+leucine
putrescine+serine->leucine+phenylalanine
putrescine+serine->maleic+phenylalanine
phenylalanine+sucrose->leucine+succinic
phenylalanine+tryptophan->leucine+tyrosine
sucrose+tyrosine->putrescine+uracil
Dehydroascorbic+threonine->fumaric+leucine
Dehydroascorbic+homoserine->16:0+phenylalanine
18:0+citramalic->Dehydroascorbic+maleic
18:0+putrescine->citramalic+Dehydroascorbic
benzoic+sucrose->alanine+fumaric
Dehydroascorbic+maleic->alanine+fumaric
Dehydroascorbic+sucrose->alanine+fumaric
alanine+putrescine->benzoic+sucrose
Dehydroascorbic+valine->alanine+leucine
Dehydroascorbic+sucrose->alanine+putrescine
Dehydroascorbic+fumaric->alanine+sucrose
Dehydroascorbic+putrescine->alanine+sucrose
fumaric+sucrose->b.alanine+citramalic
phenylalanine+sucrose->Arginine+Dehydroascorbic
sucrose+valine->b.alanine+leucine
alanine+putrescine->citramalic+Dehydroascorbic
b.alanine+leucine->erythritol+sucrose
glyceric+putrescine->alanine+sucrose
asparagine+sucrose->glyceric+leucine
Dehydroascorbic+Trehalose->18:0+leucine
Dehydroascorbic+Gluconic->alanine+leucine
Dehydroascorbic+fumaric->Arginine+phenylalanine
phenylalanine+proline->16:0+Dehydroascorbic
Dehydroascorbic+threonine->18:0+leucine
Dehydroascorbic+maleic->18:0+putrescine
Dehydroascorbic+tyrosine->alanine+leucine
Dehydroascorbic+isomaltose->alanine+maleic
Dehydroascorbic+glyceric->alanine+sucrose
Dehydroascorbic+Trehalose->b.alanine+leucine
maleic+sucrose->18:0+citramalic
putrescine+succinic->18:0+Dehydroascorbic
putrescine+uracil->18:0+Dehydroascorbic
putrescine+sucrose->Arginine+Dehydroascorbic
putrescine+serine->Arginine+Dehydroascorbic
sucrose+tyrosine->b.alanine+Dehydroascorbic
sucrose+uracil->b.alanine+Dehydroascorbic
sucrose+tyrosine->b.alanine+leucine
Dehydroascorbic+glyceric->alanine+fumaric
Dehydroascorbic+sorbitol->alanine+leucine
Dehydroascorbic+malic->Arginine+phenylalanine
Dehydroascorbic+glyceric->b.alanine+leucine
Arginine+leucine->homoserine+threonine
Arginine+sucrose->homoserine+L.ascorbic
putrescine+sucrose->18:0+Dehydroascorbic
putrescine+serine->Arginine+phenylalanine
b.alanine+proline->putrescine+succinic
glycerol+putrescine->benzoic+sucrose
homoserine+phenylalanine->citramalic+Dehydroascorbic
benzoic+leucine->alanine+Dehydroascorbic
alanine+leucine->citramalic+Dehydroascorbic
putrescine+sucrose->Dehydroascorbic+leucine
Dehydroascorbic+leucine->alanine+fumaric
Dehydroascorbic+phenylalanine->alanine+leucine
Dehydroascorbic+putrescine->18:0+phenylalanine
sucrose+threonine->glyceric+proline
glyceric+proline->alanine+sucrose
Dehydroascorbic+methionine->benzoic+leucine
Dehydroascorbic+tyrosine->benzoic+leucine
putrescine+serine->benzoic+Dehydroascorbic
leucine+phenylalanine->benzoic+Dehydroascorbic
putrescine+tryptophan->benzoic+sucrose
putrescine+tyrosine->benzoic+sucrose
Dehydroascorbic+phenylalanine->leucine+methionine
Dehydroascorbic+phenylalanine->leucine+tyrosine
phenylalanine+proline->Dehydroascorbic+putrescine
Dehydroascorbic+valine->leucine+tyrosine
sucrose+threonic->glyceric+proline
sucrose+tryptophan->glyceric+putrescine
Dehydroascorbic+fumaric->benzoic+leucine
Dehydroascorbic+threonic->benzoic+leucine
Dehydroascorbic+threonine->benzoic+leucine
Dehydroascorbic+tryptophan->benzoic+leucine
citramalic+mannitol->Dehydroascorbic+maleic
leucine+tyrosine->benzoic+Dehydroascorbic
Dehydroascorbic+fumaric->maleic+methionine
Dehydroascorbic+phenylalanine->maleic+tyrosine
Dehydroascorbic+putrescine->leucine+tyrosine
putrescine+tyrosine->benzoic+fumaric
putrescine+serine->citramalic+Dehydroascorbic
putrescine+tyrosine->citramalic+Dehydroascorbic
phenylalanine+threonic->citramalic+putrescine
Dehydroascorbic+fumaric->putrescine+uracil
putrescine+tyrosine->Dehydroascorbic+homoserine
sucrose+tyrosine->Dehydroascorbic+homoserine
Dehydroascorbic+phenylalanine->putrescine+serine
phenylalanine+sucrose->Dehydroascorbic+proline
putrescine+serine->Dehydroascorbic+valine
sucrose+tryptophan->glyceric+homoserine
Dehydroascorbic+saccharic->benzoic+leucine
Dehydroascorbic+sorbitol->benzoic+leucine
Dehydroascorbic+threonic->benzoic+putrescine
Dehydroascorbic+tyrosine->benzoic+putrescine
Dehydroascorbic+tyrosine->citramalic+putrescine
Dehydroascorbic+methionine->fumaric+phenylalanine
Dehydroascorbic+tyrosine->fumaric+phenylalanine
fumaric+proline->Dehydroascorbic+malic
Dehydroascorbic+saccharic->Gluconic+putrescine
Dehydroascorbic+threonine->glycerol+leucine
Dehydroascorbic+fumaric->homoserine+methionine
putrescine+succinic->citramalic+Dehydroascorbic
putrescine+serine->citramalic+phenylalanine
Dehydroascorbic+homoserine->putrescine+uracil
putrescine+serine->Dehydroascorbic+maleic
Dehydroascorbic+phenylalanine->putrescine+uracil
leucine+serine->Dehydroascorbic+Trehalose
fumaric+Gluconic->maleic+serine
sucrose+threonic->glyceric+homoserine
sucrose+uracil->glyceric+homoserine
sucrose+threonic->glyceric+leucine
sucrose+threonic->glyceric+maleic
sucrose+tryptophan->glyceric+maleic
sucrose+uracil->glyceric+maleic
sucrose+threonic->glyceric+putrescine
sucrose+uracil->glyceric+proline
phenylalanine+putrescine->benzoic+Dehydroascorbic
leucine+maltitol->Dehydroascorbic+threonine
leucine+proline->Dehydroascorbic+threonine
maleic+phenylalanine->citramalic+mannitol
leucine+sucrose->Dehydroascorbic+threonine
maleic+phenylalanine->citramalic+methionine
citramalic+succinic->maleic+phenylalanine
citramalic+tyrosine->maleic+phenylalanine
Dehydroascorbic+methionine->maleic+phenylalanine
maleic+phenylalanine->Dehydroascorbic+sorbitol
Dehydroascorbic+malic->maltitol+phenylalanine
Dehydroascorbic+malic->phenylalanine+putrescine
homoserine+tyrosine->maleic+phenylalanine
putrescine+serine->homoserine+phenylalanine
putrescine+uracil->leucine+phenylalanine
putrescine+tyrosine->maleic+phenylalanine
putrescine+sucrose->glyceric+phenylalanine
isoleucine+putrescine->Arginine+Dehydroascorbic
Dehydroascorbic+malic->alanine+leucine
Dehydroascorbic+homoserine->alanine+fumaric
Dehydroascorbic+phenylalanine->alanine+maleic
Dehydroascorbic+proline->alanine+leucine
Dehydroascorbic+homoserine->alanine+maleic
leucine+phenylalanine->alanine+Dehydroascorbic
sucrose+tyrosine->alanine+putrescine
putrescine+sucrose->Dehydroascorbic+Trehalose
putrescine+sucrose->Dehydroascorbic+tryptophan
Dehydroascorbic+glycine->alanine+leucine
Dehydroascorbic+isoleucine->alanine+leucine
Dehydroascorbic+maltitol->alanine+leucine
Dehydroascorbic+maleic->alanine+leucine
Dehydroascorbic+mannitol->alanine+leucine
Dehydroascorbic+Trehalose->alanine+leucine
Dehydroascorbic+Gluconic->alanine+maleic
Dehydroascorbic+malic->alanine+maleic
Dehydroascorbic+proline->alanine+maleic
Dehydroascorbic+Trehalose->alanine+maleic
Dehydroascorbic+maleic->alanine+putrescine
Dehydroascorbic+malic->proline+putrescine
putrescine+sucrose->Dehydroascorbic+proline
Dehydroascorbic+phenylalanine->alanine+fumaric
Dehydroascorbic+saccharic->alanine+fumaric
Dehydroascorbic+Trehalose->alanine+fumaric
Dehydroascorbic+erythritol->alanine+leucine
Dehydroascorbic+glycerol->alanine+leucine
Dehydroascorbic+isomaltose->alanine+leucine
Dehydroascorbic+saccharic->alanine+leucine
Dehydroascorbic+serine->alanine+leucine
Dehydroascorbic+isoleucine->alanine+maleic
Dehydroascorbic+threonine->alanine+maleic
Dehydroascorbic+threonine->asparagine+leucine
leucine+methionine->alanine+Dehydroascorbic
putrescine+uracil->Arginine+Dehydroascorbic
putrescine+serine->asparagine+Dehydroascorbic
Dehydroascorbic+fumaric->b.alanine+phenylalanine
Dehydroascorbic+threonine->b.alanine+leucine
Dehydroascorbic+erythritol->b.alanine+putrescine
Dehydroascorbic+glycerol->benzoic+putrescine
Dehydroascorbic+proline->isoleucine+putrescine
Dehydroascorbic+valine->isoleucine+putrescine
Dehydroascorbic+glycine->isoleucine+putrescine
Dehydroascorbic+saccharic->isoleucine+putrescine
Dehydroascorbic+threonic->isoleucine+putrescine
Dehydroascorbic+tyrosine->isoleucine+putrescine
16:0+citramalic->alanine+Arginine
alanine+homoserine->16:0+Dehydroascorbic
alanine+leucine->16:0+Dehydroascorbic
18:0+Arginine->16:0+homoserine
alanine+putrescine->18:0+phenylalanine
18:0+maleic->16:0+homoserine
Arginine+fumaric->erythritol+maleic
benzoic+putrescine->asparagine+Dehydroascorbic
benzoic+Dehydroascorbic->citramalic+putrescine
erythritol+fumaric->cysteine+putrescine
erythritol+fumaric->cysteine+sucrose
b.alanine+leucine->18:0+citramalic
b.alanine+putrescine->asparagine+Dehydroascorbic
cysteine+Dehydroascorbic->b.alanine+putrescine
b.alanine+phenylalanine->citramalic+Dehydroascorbic
erythritol+sucrose->cysteine+fumaric
erythritol+putrescine->cysteine+leucine
erythritol+sucrose->cysteine+putrescine
erythritol+putrescine->cysteine+sucrose
glyceric+putrescine->Dehydroascorbic+fumaric
leucine+valine->Dehydroascorbic+threonine
phenylalanine+sucrose->Dehydroascorbic+glycine
phenylalanine+sucrose->Dehydroascorbic+methionine
phenylalanine+sucrose->Dehydroascorbic+tyrosine
leucine+threonic->Dehydroascorbic+threonine
Dehydroascorbic+glyceric->sucrose+tyrosine
leucine+malic->Dehydroascorbic+threonine
leucine+mannitol->Dehydroascorbic+threonine
leucine+methionine->Dehydroascorbic+threonine
sucrose+threonic->Dehydroascorbic+glyceric
Dehydroascorbic+glyceric->sucrose+uracil
putrescine+succinic->Dehydroascorbic+maleic
putrescine+tyrosine->Dehydroascorbic+maleic
putrescine+serine->Dehydroascorbic+mannitol
leucine+saccharic->Dehydroascorbic+threonine
leucine+tyrosine->Dehydroascorbic+threonine
leucine+Trehalose->Dehydroascorbic+threonine
Dehydroascorbic+tryptophan->putrescine+tyrosine
sucrose+threonic->fumaric+glyceric
fumaric+tryptophan->putrescine+uracil
fumaric+tyrosine->putrescine+uracil
leucine+phenylalanine->citramalic+glycerol
phenylalanine+proline->Dehydroascorbic+malic
phenylalanine+sucrose->Dehydroascorbic+threonine
putrescine+serine->Dehydroascorbic+glycerol
putrescine+serine->Dehydroascorbic+tyrosine
putrescine+sucrose->Dehydroascorbic+threonic
putrescine+serine->Dehydroascorbic+methionine
putrescine+serine->Dehydroascorbic+threonic
leucine+lysine->Dehydroascorbic+threonine
leucine+uracil->Dehydroascorbic+glycerol
putrescine+succinic->Dehydroascorbic+mannitol
putrescine+succinic->Dehydroascorbic+methionine
putrescine+succinic->Dehydroascorbic+proline
putrescine+succinic->Dehydroascorbic+saccharic
putrescine+threonine->Dehydroascorbic+threonic
leucine+serine->Dehydroascorbic+threonine
leucine+sorbitol->Dehydroascorbic+threonine
leucine+succinic->Dehydroascorbic+threonine
leucine+uracil->Dehydroascorbic+threonine
putrescine+succinic->Dehydroascorbic+valine
maleic+phenylalanine->fumaric+mannitol
maleic+phenylalanine->fumaric+sorbitol
putrescine+uracil->leucine+methionine
phenylalanine+sucrose->Dehydroascorbic+malic
putrescine+serine->Dehydroascorbic+erythritol
putrescine+serine->Dehydroascorbic+Gluconic
putrescine+serine->Dehydroascorbic+glycine
putrescine+serine->Dehydroascorbic+isoleucine
putrescine+serine->Dehydroascorbic+saccharic
putrescine+succinic->Dehydroascorbic+erythritol
putrescine+succinic->Dehydroascorbic+glycine
putrescine+succinic->Dehydroascorbic+tyrosine
putrescine+sucrose->Dehydroascorbic+glycine
putrescine+sucrose->Dehydroascorbic+methionine
putrescine+sucrose->Dehydroascorbic+tyrosine
leucine+methionine->citramalic+tyrosine
leucine+methionine->Dehydroascorbic+glyceric
leucine+Trehalose->citramalic+threonine
leucine+saccharic->Dehydroascorbic+glyceric
leucine+tryptophan->Dehydroascorbic+glyceric
leucine+uracil->Dehydroascorbic+glyceric
leucine+tyrosine->Dehydroascorbic+glyceric
putrescine+succinic->Dehydroascorbic+glycerol
putrescine+serine->Dehydroascorbic+malic
putrescine+tryptophan->Dehydroascorbic+methionine
putrescine+tryptophan->Dehydroascorbic+saccharic
putrescine+tyrosine->Dehydroascorbic+saccharic
putrescine+tryptophan->Dehydroascorbic+threonic
putrescine+tyrosine->Dehydroascorbic+threonic
putrescine+serine->Dehydroascorbic+threonine
phenylalanine+sucrose->Dehydroascorbic+isoleucine
phenylalanine+tryptophan->leucine+methionine
alanine+fumaric->b.alanine+citramalic
Dehydroascorbic+homoserine->alanine+sucrose
Dehydroascorbic+maleic->alanine+homoserine
glyceric+putrescine->b.alanine+leucine
glyceric+phenylalanine->b.alanine+putrescine
glycerol+putrescine->benzoic+leucine
Dehydroascorbic+fumaric->alanine+maleic
Dehydroascorbic+phenylalanine->glycine+putrescine
alanine+putrescine->maleic+phenylalanine
glyceric+proline->asparagine+sucrose
glycerol+putrescine->asparagine+Dehydroascorbic
isoleucine+putrescine->benzoic+Dehydroascorbic
maleic+phenylalanine->benzoic+Dehydroascorbic
mannitol+putrescine->asparagine+Dehydroascorbic
mannitol+putrescine->benzoic+Dehydroascorbic
mannitol+sucrose->18:0+homoserine
phenylalanine+sucrose->16:0+Dehydroascorbic
maleic+phenylalanine->alanine+fumaric
Dehydroascorbic+sucrose->alanine+leucine
Dehydroascorbic+valine->alanine+maleic
Dehydroascorbic+L.ascorbic->alanine+leucine
Dehydroascorbic+lysine->alanine+leucine
Dehydroascorbic+putrescine->alanine+maleic
Dehydroascorbic+uracil->alanine+leucine
phenylalanine+proline->alanine+putrescine
putrescine+succinic->Arginine+Dehydroascorbic
methionine+putrescine->asparagine+Dehydroascorbic
phenylalanine+sucrose->asparagine+Dehydroascorbic
phenylalanine+sucrose->cysteine+Dehydroascorbic
Dehydroascorbic+phenylalanine->b.alanine+putrescine
putrescine+sucrose->asparagine+Dehydroascorbic
putrescine+threonine->a.tocopherol+leucine
phenylalanine+sucrose->benzoic+Dehydroascorbic
putrescine+tryptophan->benzoic+leucine
putrescine+sucrose->cysteine+Dehydroascorbic
Dehydroascorbic+serine->b.alanine+leucine
Dehydroascorbic+proline->b.alanine+putrescine
Dehydroascorbic+saccharic->b.alanine+putrescine
citramalic+tryptophan->benzoic+leucine
leucine+tyrosine->asparagine+Dehydroascorbic
putrescine+succinic->asparagine+Dehydroascorbic
putrescine+tyrosine->asparagine+Dehydroascorbic
putrescine+succinic->benzoic+Dehydroascorbic
putrescine+serine->cysteine+Dehydroascorbic
isoleucine+putrescine->asparagine+Dehydroascorbic
putrescine+tyrosine->glyceric+phenylalanine
Dehydroascorbic+erythritol->isoleucine+putrescine
Dehydroascorbic+threonine->isoleucine+putrescine
putrescine+succinic->glyceric+phenylalanine
isoleucine+putrescine->16:0+Dehydroascorbic
isoleucine+putrescine->cysteine+Dehydroascorbic
phenylalanine+putrescine->alanine+Dehydroascorbic
homoserine+phenylalanine->b.alanine+putrescine
maleic+phenylalanine->b.alanine+Dehydroascorbic
Dehydroascorbic+maleic->b.alanine+putrescine
putrescine+serine->alanine+Dehydroascorbic
Dehydroascorbic+lysine->alanine+maleic
Dehydroascorbic+methionine->alanine+maleic
Dehydroascorbic+sucrose->alanine+maleic
Dehydroascorbic+glycine->b.alanine+putrescine
Dehydroascorbic+mannitol->b.alanine+putrescine
Dehydroascorbic+valine->b.alanine+putrescine
putrescine+tryptophan->asparagine+Dehydroascorbic
putrescine+uracil->asparagine+Dehydroascorbic
putrescine+sucrose->benzoic+Dehydroascorbic
phenylalanine+tryptophan->benzoic+leucine
putrescine+succinic->cysteine+Dehydroascorbic
phenylalanine+sucrose->a.tocopherol+Dehydroascorbic
putrescine+uracil->cysteine+Dehydroascorbic
Dehydroascorbic+leucine->alanine+citramalic
glyceric+maleic->b.alanine+leucine
Dehydroascorbic+Trehalose->glyceric+leucine

## Sheet: Counts-085
Supplemental Tablee 8 - number of significant stoichiometric correlation at the threshold of 0.85 - comparison between the number of significant stoichiometric correlation at the threshold of 0.85 for wildtype tomato species and M82
	Pairs	Triplets	Quadruples
M82	5	688	8846
wildtype	5	588	8698
Shared between M82 and wildtype species	0	2	80

## Sheet: pair_M82_wildtype-085
Supplemental Tablee 8 - Common significantly correlated metabolite pairs between wildtype tomato species and M82 using SCA at the threshold of 0.85.
metabolite pairs
0

## Sheet: triplets_M82_wildtype-085
Supplemental Tablee 8 - Common significantly correlated metabolite triplets between wildtype tomato species and M82 using SCA at the threshold of 0.85.
metabolite triplets
16:0+putrescine->Dehydroascorbic
Dehydroascorbic+threonine->leucine

## Sheet: quadruples_M82_wildtype-085
Supplemental Tablee 8 - Common significantly correlated metabolite quadruples between wildtype tomato species and M82 using SCA at the threshold of 0.85.
metabolite quadruples
phenylalanine+sucrose->b.alanine+Dehydroascorbic
phenylalanine+sucrose->b.alanine+putrescine
putrescine+sucrose->b.alanine+Dehydroascorbic
sorbitol+sucrose->b.alanine+leucine
succinic+sucrose->b.alanine+fumaric
succinic+sucrose->b.alanine+putrescine
leucine+phenylalanine->citramalic+Dehydroascorbic
methionine+putrescine->benzoic+sucrose
methionine+sucrose->Dehydroascorbic+fumaric
phenylalanine+sucrose->citramalic+Dehydroascorbic
Dehydroascorbic+homoserine->phenylalanine+sucrose
putrescine+sucrose->citramalic+Dehydroascorbic
Dehydroascorbic+homoserine->putrescine+sucrose
benzoic+sucrose->Dehydroascorbic+fumaric
glyceric+putrescine->Dehydroascorbic+sucrose
alanine+maleic->16:0+Dehydroascorbic
18:0+Dehydroascorbic->16:0+putrescine
leucine+maleic->Dehydroascorbic+threonine
Dehydroascorbic+threonine->L.ascorbic+leucine
leucine+sucrose->citramalic+glyceric
Dehydroascorbic+threonine->citramalic+leucine
phenylalanine+sucrose->putrescine+succinic
Dehydroascorbic+malic->maleic+phenylalanine
leucine+methionine->Dehydroascorbic+uracil
Dehydroascorbic+threonine->fumaric+leucine
18:0+putrescine->citramalic+Dehydroascorbic
benzoic+sucrose->alanine+fumaric
Dehydroascorbic+sucrose->alanine+fumaric
alanine+putrescine->benzoic+sucrose
Dehydroascorbic+sucrose->alanine+putrescine
sucrose+valine->b.alanine+leucine
alanine+putrescine->citramalic+Dehydroascorbic
Dehydroascorbic+Gluconic->alanine+leucine
Dehydroascorbic+threonine->18:0+leucine
Dehydroascorbic+glyceric->alanine+sucrose
Dehydroascorbic+glyceric->alanine+fumaric
alanine+leucine->citramalic+Dehydroascorbic
putrescine+sucrose->Dehydroascorbic+leucine
Dehydroascorbic+methionine->benzoic+leucine
leucine+phenylalanine->benzoic+Dehydroascorbic
sucrose+threonic->glyceric+proline
Dehydroascorbic+threonic->benzoic+leucine
Dehydroascorbic+threonine->benzoic+leucine
Dehydroascorbic+fumaric->putrescine+uracil
Dehydroascorbic+phenylalanine->putrescine+serine
Dehydroascorbic+threonine->glycerol+leucine
sucrose+threonic->glyceric+homoserine
leucine+maltitol->Dehydroascorbic+threonine
leucine+proline->Dehydroascorbic+threonine
leucine+sucrose->Dehydroascorbic+threonine
leucine+phenylalanine->alanine+Dehydroascorbic
sucrose+tyrosine->alanine+putrescine
Dehydroascorbic+glycine->alanine+leucine
Dehydroascorbic+isoleucine->alanine+leucine
Dehydroascorbic+Trehalose->alanine+leucine
Dehydroascorbic+glycerol->alanine+leucine
Dehydroascorbic+serine->alanine+leucine
Dehydroascorbic+threonine->asparagine+leucine
Dehydroascorbic+threonine->b.alanine+leucine
erythritol+fumaric->cysteine+sucrose
erythritol+sucrose->cysteine+putrescine
leucine+valine->Dehydroascorbic+threonine
leucine+threonic->Dehydroascorbic+threonine
Dehydroascorbic+glyceric->sucrose+tyrosine
leucine+malic->Dehydroascorbic+threonine
leucine+mannitol->Dehydroascorbic+threonine
leucine+methionine->Dehydroascorbic+threonine
sucrose+threonic->Dehydroascorbic+glyceric
Dehydroascorbic+glyceric->sucrose+uracil
leucine+saccharic->Dehydroascorbic+threonine
leucine+tyrosine->Dehydroascorbic+threonine
leucine+Trehalose->Dehydroascorbic+threonine
leucine+lysine->Dehydroascorbic+threonine
leucine+serine->Dehydroascorbic+threonine
leucine+sorbitol->Dehydroascorbic+threonine
leucine+succinic->Dehydroascorbic+threonine
leucine+uracil->Dehydroascorbic+threonine
Dehydroascorbic+sucrose->alanine+leucine
Dehydroascorbic+L.ascorbic->alanine+leucine
Dehydroascorbic+uracil->alanine+leucine

## Sheet: Counts-09
Supplemental Tablee 8 - number of significant stoichiometric correlation at the threshold of 0.9 - comparison between the number of significant stoichiometric correlation at the threshold of 0.9 for wildtype tomato species and M82
	Pairs	Triplets	Quadruples
M82	1	112	1380
wildtype	3	255	3483
Shared between M82 and wildtype species	0	0	3

## Sheet: pair_M82_wildtype-09
Supplemental Tablee 8 - Common significantly correlated metabolite pairs between wildtype tomato species and M82 using SCA at the threshold of 0.9.
metabolite pairs
0

[truncated: 2 more sheets: triplets_M82_wildtype-09, quadruples_M82_wildtype-09]
