# Supplementary material for: Stoichiometric Correlation Analysis: Principles of Metabolic Functionality from Metabolomics Data
Source: Front Plant Sci. 2017 Dec 18;8:2152. doi: 10.3389/fpls.2017.02152 (PMC5741659; doi:10.3389/fpls.2017.02152)
Supplement: Supplementary file 9 [file Table9.XLS]

## Sheet: Counts-08
Supplemental Table 9 - number of significant stoichiometric correlation at the threshold of 0.8 - comparison between the number of significant stoichiometric correlation at the threshold of 0.8 for F. vesca and F. ananassa
	Pairs	Triplets	Quadruples
F. vesca	6	204	1136
F. ananassa	12	433	1929
Shared between F. vesca and F. ananassa	5	65	297

## Sheet: pair_Vesca_Ananassa-08
Supplemental Table 9 - Common significantly correlated metabolite pairs between F. vesca and F. ananassa using SCA at the threshold of 0.8.
metabolite pairs
2-heptanone->2-pentanone
butyl acetate->hexyl acetate
E-2-hexenyl acetate->hexyl acetate
1-hexanol->E-2-hexenol
a-terpineol->linalool

## Sheet: triplets_Vesca_Ananassa-08
Supplemental Table 9 - Common significantly correlated metabolite triplets between F. vesca and F. ananassa using SCA at the threshold of 0.8.
metabolite triplets
1-hexanol+a-terpineol->linalool
1-hexanol+phenylmethyl acetate->E-2-hexenol
2-heptanone+a-terpineol->2-pentanone
2-heptanone+capronic acid->2-pentanone
2-heptanone+E-2-hexenal->2-pentanone
2-heptanone+E-2-hexenol->2-pentanone
2-heptanone+linalool->2-pentanone
2-heptanone+methyl anthranilate->2-pentanone
1-hexanol+2-pentanone->2-heptanone
2-pentanone+butyl acetate->2-heptanone
2-pentanone+E-2-hexenal->2-heptanone
2-pentanone+E-2-hexenyl acetate->2-heptanone
2-pentanone+ethyl butanoate->2-heptanone
2-pentanone+ethyl hexanoate->2-heptanone
2-pentanone+hexanal->2-heptanone
2-pentanone+hexyl acetate->2-heptanone
2-pentanone+hexyl acetate->E-2-hexenyl acetate
2-pentanone+methyl butanoate->2-heptanone
2-pentanone+phenylmethyl acetate->2-heptanone
a-terpineol+g-decalactone->linalool
butyl acetate+E-2-hexenol->1-hexanol
butyl acetate+E-2-hexenol->hexyl acetate
butyl acetate+E-2-hexenyl acetate->hexyl acetate
butyl acetate+ethyl hexanoate->ethyl butanoate
butyl acetate+ethyl hexanoate->hexyl acetate
butyl acetate+hexanal->hexyl acetate
1-hexanol+E-2-hexenal->E-2-hexenol
a-terpineol+E-2-hexenal->linalool
E-2-hexenal+hexyl acetate->E-2-hexenyl acetate
a-terpineol+E-2-hexenol->linalool
E-2-hexenol+linalool->1-hexanol
1-hexanol+E-2-hexenyl acetate->E-2-hexenol
1-hexanol+E-2-hexenyl acetate->hexyl acetate
a-terpineol+E-2-hexenyl acetate->hexyl acetate
E-2-hexenyl acetate+linalool->hexyl acetate
1-hexanol+ethyl acetate->E-2-hexenol
2-pentanone+ethyl acetate->2-heptanone
butyl acetate+ethyl acetate->ethyl butanoate
butyl acetate+ethyl acetate->hexyl acetate
E-2-hexenyl acetate+ethyl acetate->ethyl butanoate
E-2-hexenyl acetate+ethyl acetate->ethyl hexanoate
ethyl acetate+ethyl hexanoate->ethyl butanoate
ethyl acetate+hexyl acetate->butyl acetate
ethyl acetate+hexyl acetate->E-2-hexenyl acetate
ethyl acetate+hexyl acetate->ethyl butanoate
ethyl acetate+hexyl acetate->ethyl hexanoate
butyl acetate+ethyl butanoate->hexyl acetate
E-2-hexenyl acetate+ethyl butanoate->ethyl hexanoate
E-2-hexenyl acetate+ethyl butanoate->hexyl acetate
E-2-hexenyl acetate+ethyl hexanoate->hexyl acetate
ethyl hexanoate+hexyl acetate->ethyl butanoate
1-hexanol+hexanal->E-2-hexenol
2-heptanone+hexanal->2-pentanone
a-terpineol+hexanal->linalool
E-2-hexenyl acetate+hexanal->E-2-hexenal
hexanal+hexyl acetate->E-2-hexenyl acetate
1-hexanol+hexyl acetate->E-2-hexenol
E-2-hexenol+hexyl acetate->E-2-hexenyl acetate
hexyl acetate+phenylmethyl acetate->ethyl butanoate
hexyl acetate+phenylmethyl acetate->E-2-hexenyl acetate
linalool+methyl anthranilate->a-terpineol
E-2-hexenol+methyl butanoate->1-hexanol
E-2-hexenyl acetate+methyl butanoate->hexyl acetate
hexyl acetate+methyl butanoate->butyl acetate
hexyl acetate+methyl butanoate->ethyl butanoate

## Sheet: quadruples_Vesca_Ananassa-08
Supplemental Table 9 - Common significantly correlated metabolite quadruples between F. vesca and F. ananassa using SCA at the threshold of 0.8.
metabolite quadruples
2-pentanone+methyl butanoate->2-heptanone+butyl acetate
2-heptanone+E-2-hexenyl acetate->2-pentanone+ethyl butanoate
2-pentanone+butyl acetate->2-heptanone+ethyl hexanoate
2-pentanone+butyl acetate->2-heptanone+E-2-hexenyl acetate
2-heptanone+hexanal->2-pentanone+E-2-hexenal
2-pentanone+ethyl hexanoate->2-heptanone+butyl acetate
2-heptanone+hexyl acetate->2-pentanone+ethyl hexanoate
2-pentanone+hexyl acetate->2-heptanone+ethyl hexanoate
2-pentanone+hexyl acetate->2-heptanone+capronic acid
capronic acid+E-2-hexenyl acetate->2-pentanone+hexyl acetate
2-pentanone+E-2-hexenyl acetate->2-heptanone+butyl acetate
2-heptanone+linalool->1-hexanol+2-pentanone
1-hexanol+2-heptanone->2-pentanone+E-2-hexenol
2-heptanone+a-terpineol->2-pentanone+linalool
2-pentanone+phenylmethyl acetate->2-heptanone+butyl acetate
2-pentanone+phenylmethyl acetate->2-heptanone+E-2-hexenyl acetate
2-heptanone+capronic acid->2-pentanone+phenylmethyl acetate
2-heptanone+linalool->2-pentanone+capronic acid
butyl acetate+ethyl butanoate->ethyl acetate+hexyl acetate
hexanal+hexyl acetate->E-2-hexenal+ethyl butanoate
E-2-hexenyl acetate+hexanal->E-2-hexenal+ethyl butanoate
ethyl acetate+hexyl acetate->ethyl butanoate+ethyl hexanoate
butyl acetate+E-2-hexenyl acetate->ethyl butanoate+hexyl acetate
E-2-hexenyl acetate+ethyl hexanoate->ethyl butanoate+hexyl acetate
ethyl hexanoate+phenylmethyl acetate->ethyl butanoate+hexyl acetate
butyl acetate+E-2-hexenal->ethyl butanoate+hexyl acetate
E-2-hexenyl acetate+ethyl butanoate->butyl acetate+ethyl hexanoate
E-2-hexenyl acetate+ethyl butanoate->ethyl acetate+ethyl hexanoate
E-2-hexenyl acetate+ethyl butanoate->ethyl acetate+hexyl acetate
ethyl acetate+hexyl acetate->ethyl butanoate+phenylmethyl acetate
capronic acid+ethyl butanoate->butyl acetate+ethyl hexanoate
capronic acid+ethyl butanoate->2-heptanone+ethyl acetate
butyl acetate+ethyl hexanoate->ethyl acetate+hexyl acetate
E-2-hexenol+ethyl butanoate->butyl acetate+E-2-hexenyl acetate
1-hexanol+hexyl acetate->butyl acetate+E-2-hexenol
E-2-hexenal+ethyl hexanoate->E-2-hexenyl acetate+hexanal
E-2-hexenal+hexyl acetate->E-2-hexenyl acetate+hexanal
E-2-hexenal+phenylmethyl acetate->E-2-hexenyl acetate+hexanal
a-terpineol+E-2-hexenal->hexanal+linalool
2-heptanone+E-2-hexenol->2-pentanone+E-2-hexenal
2-heptanone+capronic acid->2-pentanone+ethyl butanoate
2-heptanone+capronic acid->2-pentanone+ethyl hexanoate
2-heptanone+capronic acid->2-pentanone+E-2-hexenyl acetate
1-hexanol+E-2-hexenyl acetate->E-2-hexenol+hexyl acetate
E-2-hexenol+linalool->1-hexanol+a-terpineol
butyl acetate+ethyl acetate->ethyl butanoate+linalool
capronic acid+ethyl butanoate->butyl acetate+ethyl acetate
ethyl acetate+hexyl acetate->ethyl butanoate+hexanal
1-hexanol+hexyl acetate->E-2-hexenyl acetate+ethyl butanoate
E-2-hexenol+hexyl acetate->E-2-hexenyl acetate+ethyl butanoate
butyl acetate+ethyl hexanoate->hexyl acetate+phenylmethyl acetate
hexyl acetate+linalool->butyl acetate+E-2-hexenyl acetate
1-hexanol+2-heptanone->2-pentanone+methyl butanoate
1-hexanol+2-heptanone->2-pentanone+ethyl butanoate
1-hexanol+2-heptanone->2-pentanone+ethyl hexanoate
2-heptanone+E-2-hexenol->2-pentanone+ethyl butanoate
2-heptanone+E-2-hexenol->2-pentanone+butyl acetate
2-heptanone+E-2-hexenol->2-pentanone+ethyl hexanoate
2-heptanone+linalool->2-pentanone+butyl acetate
2-heptanone+linalool->2-pentanone+hexyl acetate
2-heptanone+linalool->2-pentanone+E-2-hexenol
E-2-hexenol+hexyl acetate->E-2-hexenyl acetate+ethyl hexanoate
1-hexanol+hexyl acetate->E-2-hexenol+E-2-hexenyl acetate
E-2-hexenol+hexyl acetate->a-terpineol+E-2-hexenyl acetate
E-2-hexenyl acetate+phenylmethyl acetate->E-2-hexenol+hexyl acetate
2-heptanone+hexyl acetate->2-pentanone+methyl butanoate
2-heptanone+E-2-hexenol->2-pentanone+methyl butanoate
2-heptanone+linalool->2-pentanone+ethyl butanoate
2-heptanone+linalool->2-pentanone+hexanal
2-heptanone+linalool->2-pentanone+E-2-hexenal
2-heptanone+linalool->2-pentanone+ethyl hexanoate
2-heptanone+linalool->2-pentanone+E-2-hexenyl acetate
E-2-hexenyl acetate+linalool->1-hexanol+hexyl acetate
a-terpineol+E-2-hexenyl acetate->hexyl acetate+linalool
2-pentanone+butyl acetate->2-heptanone+phenylmethyl acetate
2-pentanone+hexyl acetate->2-heptanone+phenylmethyl acetate
2-heptanone+a-terpineol->2-pentanone+capronic acid
butyl acetate+ethyl hexanoate->hexyl acetate+methyl butanoate
butyl acetate+ethyl hexanoate->E-2-hexenyl acetate+methyl butanoate
hexyl acetate+linalool->butyl acetate+ethyl butanoate
ethyl butanoate+g-decalactone->butyl acetate+ethyl hexanoate
E-2-hexenol+hexyl acetate->butyl acetate+ethyl hexanoate
butyl acetate+phenylmethyl acetate->E-2-hexenol+ethyl butanoate
ethyl butanoate+g-decalactone->ethyl hexanoate+hexyl acetate
1-hexanol+E-2-hexenyl acetate->ethyl hexanoate+hexyl acetate
E-2-hexenyl acetate+linalool->ethyl hexanoate+hexyl acetate
a-terpineol+E-2-hexenyl acetate->ethyl hexanoate+hexyl acetate
hexyl acetate+phenylmethyl acetate->E-2-hexenyl acetate+ethyl hexanoate
ethyl hexanoate+phenylmethyl acetate->E-2-hexenol+ethyl butanoate
ethyl hexanoate+phenylmethyl acetate->ethyl butanoate+g-decalactone
hexyl acetate+phenylmethyl acetate->E-2-hexenol+ethyl butanoate
hexyl acetate+phenylmethyl acetate->a-terpineol+ethyl butanoate
2-heptanone+g-decalactone->2-pentanone+methyl anthranilate
hexyl acetate+phenylmethyl acetate->2-heptanone+ethyl butanoate
hexyl acetate+phenylmethyl acetate->1-hexanol+ethyl butanoate
hexyl acetate+phenylmethyl acetate->capronic acid+ethyl butanoate
butyl acetate+hexanal->E-2-hexenyl acetate+hexyl acetate
hexyl acetate+phenylmethyl acetate->butyl acetate+hexanal
capronic acid+hexyl acetate->butyl acetate+hexanal
E-2-hexenyl acetate+hexyl acetate->butyl acetate+E-2-hexenal
1-hexanol+E-2-hexenal->E-2-hexenyl acetate+hexanal
E-2-hexenal+E-2-hexenol->E-2-hexenyl acetate+hexanal
a-terpineol+E-2-hexenyl acetate->1-hexanol+hexyl acetate
E-2-hexenyl acetate+linalool->hexyl acetate+phenylmethyl acetate
a-terpineol+E-2-hexenyl acetate->hexyl acetate+phenylmethyl acetate
a-terpineol+E-2-hexenyl acetate->g-decalactone+hexyl acetate
2-pentanone+ethyl hexanoate->2-heptanone+ethyl acetate
E-2-hexenol+linalool->1-hexanol+g-decalactone
a-terpineol+E-2-hexenol->1-hexanol+g-decalactone
a-terpineol+phenylmethyl acetate->linalool+methyl anthranilate
a-terpineol+g-decalactone->linalool+phenylmethyl acetate
a-terpineol+g-decalactone->linalool+methyl anthranilate
2-pentanone+butyl acetate->2-heptanone+ethyl acetate
2-pentanone+phenylmethyl acetate->2-heptanone+ethyl acetate
2-pentanone+hexyl acetate->2-heptanone+ethyl acetate
butyl acetate+ethyl acetate->ethyl butanoate+methyl butanoate
capronic acid+ethyl butanoate->2-pentanone+hexyl acetate
E-2-hexenyl acetate+ethyl acetate->butyl acetate+ethyl hexanoate
butyl acetate+E-2-hexenyl acetate->ethyl acetate+hexyl acetate
2-pentanone+E-2-hexenyl acetate->2-heptanone+ethyl butanoate
capronic acid+linalool->2-pentanone+a-terpineol
E-2-hexenyl acetate+hexanal->butyl acetate+E-2-hexenal
1-hexanol+E-2-hexenyl acetate->butyl acetate+E-2-hexenol
2-heptanone+ethyl butanoate->butyl acetate+ethyl acetate
butyl acetate+ethyl acetate->E-2-hexenal+ethyl butanoate
butyl acetate+ethyl acetate->a-terpineol+ethyl butanoate
ethyl butanoate+g-decalactone->butyl acetate+ethyl acetate
ethyl acetate+hexyl acetate->E-2-hexenal+ethyl butanoate
ethyl acetate+hexyl acetate->a-terpineol+ethyl butanoate
E-2-hexenyl acetate+ethyl acetate->ethyl butanoate+hexanal
2-heptanone+a-terpineol->2-pentanone+butyl acetate
2-heptanone+a-terpineol->2-pentanone+hexyl acetate
2-heptanone+E-2-hexenal->1-hexanol+2-pentanone
2-heptanone+a-terpineol->1-hexanol+2-pentanone
butyl acetate+E-2-hexenyl acetate->hexyl acetate+methyl butanoate
E-2-hexenol+linalool->1-hexanol+phenylmethyl acetate
2-heptanone+E-2-hexenyl acetate->2-pentanone+methyl butanoate
capronic acid+linalool->1-hexanol+a-terpineol
2-heptanone+E-2-hexenal->2-pentanone+ethyl butanoate
2-heptanone+phenylmethyl acetate->2-pentanone+ethyl butanoate
2-heptanone+methyl anthranilate->2-pentanone+butyl acetate
2-heptanone+E-2-hexenal->2-pentanone+ethyl hexanoate
2-heptanone+phenylmethyl acetate->2-pentanone+ethyl hexanoate
2-heptanone+E-2-hexenal->2-pentanone+E-2-hexenyl acetate
2-heptanone+a-terpineol->2-pentanone+E-2-hexenyl acetate
2-heptanone+E-2-hexenyl acetate->1-hexanol+2-pentanone
butyl acetate+ethyl acetate->ethyl butanoate+methyl anthranilate
butyl acetate+hexanal->hexyl acetate+methyl butanoate
butyl acetate+E-2-hexenal->hexyl acetate+methyl butanoate
butyl acetate+E-2-hexenol->hexyl acetate+methyl butanoate
E-2-hexenol+ethyl hexanoate->E-2-hexenyl acetate+ethyl acetate
1-hexanol+hexyl acetate->butyl acetate+ethyl butanoate
hexyl acetate+phenylmethyl acetate->E-2-hexenyl acetate+ethyl acetate
E-2-hexenol+ethyl hexanoate->E-2-hexenyl acetate+ethyl butanoate
a-terpineol+E-2-hexenol->1-hexanol+methyl anthranilate
2-pentanone+ethyl acetate->2-heptanone+methyl butanoate
2-heptanone+capronic acid->2-pentanone+ethyl acetate
ethyl acetate+hexyl acetate->ethyl butanoate+methyl butanoate
butyl acetate+ethyl hexanoate->2-pentanone+ethyl butanoate
butyl acetate+ethyl butanoate->2-pentanone+hexyl acetate
2-pentanone+hexyl acetate->E-2-hexenyl acetate+methyl butanoate
butyl acetate+ethyl hexanoate->2-pentanone+hexyl acetate
capronic acid+ethyl butanoate->butyl acetate+methyl butanoate
2-pentanone+hexyl acetate->2-heptanone+methyl butanoate
capronic acid+ethyl butanoate->hexyl acetate+methyl butanoate
E-2-hexenyl acetate+ethyl butanoate->hexyl acetate+methyl butanoate
hexanal+hexyl acetate->E-2-hexenyl acetate+methyl butanoate
1-hexanol+butyl acetate->E-2-hexenol+methyl butanoate
E-2-hexenyl acetate+ethyl butanoate->ethyl hexanoate+hexanal
2-pentanone+methyl butanoate->capronic acid+ethyl butanoate
butyl acetate+ethyl hexanoate->hexanal+hexyl acetate
butyl acetate+E-2-hexenyl acetate->hexanal+hexyl acetate
2-pentanone+butyl acetate->2-heptanone+hexanal
2-pentanone+hexyl acetate->2-heptanone+hexanal
2-pentanone+phenylmethyl acetate->2-heptanone+hexanal
capronic acid+ethyl butanoate->2-heptanone+hexyl acetate
butyl acetate+ethyl hexanoate->2-heptanone+hexyl acetate
2-pentanone+E-2-hexenyl acetate->2-heptanone+ethyl acetate
butyl acetate+hexanal->ethyl acetate+hexyl acetate
E-2-hexenyl acetate+ethyl butanoate->ethyl hexanoate+methyl butanoate
2-pentanone+ethyl butanoate->2-heptanone+hexanal
2-pentanone+methyl butanoate->2-heptanone+ethyl acetate
E-2-hexenol+hexyl acetate->E-2-hexenyl acetate+ethyl acetate
2-pentanone+E-2-hexenyl acetate->2-heptanone+methyl butanoate
1-hexanol+hexyl acetate->E-2-hexenyl acetate+methyl butanoate
E-2-hexenol+hexyl acetate->E-2-hexenyl acetate+methyl butanoate
hexyl acetate+phenylmethyl acetate->E-2-hexenyl acetate+methyl butanoate
2-pentanone+methyl butanoate->2-heptanone+ethyl butanoate
2-pentanone+E-2-hexenyl acetate->2-heptanone+hexanal
2-pentanone+ethyl hexanoate->2-heptanone+hexanal
butyl acetate+E-2-hexenal->ethyl acetate+hexyl acetate
butyl acetate+E-2-hexenal->2-pentanone+hexyl acetate
2-heptanone+ethyl butanoate->hexyl acetate+methyl butanoate
capronic acid+E-2-hexenal->butyl acetate+hexanal
1-hexanol+E-2-hexenyl acetate->hexanal+hexyl acetate
E-2-hexenyl acetate+linalool->hexanal+hexyl acetate
E-2-hexenol+linalool->1-hexanol+hexanal
ethyl acetate+hexyl acetate->2-pentanone+ethyl butanoate
1-hexanol+E-2-hexenyl acetate->E-2-hexenol+ethyl acetate
hexyl acetate+methyl butanoate->2-pentanone+ethyl butanoate
butyl acetate+methyl butanoate->2-pentanone+ethyl butanoate
ethyl butanoate+hexanal->E-2-hexenal+methyl butanoate
E-2-hexenyl acetate+ethyl butanoate->E-2-hexenal+hexyl acetate
E-2-hexenyl acetate+ethyl butanoate->2-pentanone+hexyl acetate
1-hexanol+hexanal->E-2-hexenol+methyl butanoate
E-2-hexenal+hexyl acetate->E-2-hexenyl acetate+methyl butanoate
1-hexanol+hexyl acetate->E-2-hexenol+methyl butanoate
1-hexanol+E-2-hexenyl acetate->E-2-hexenol+methyl butanoate
2-pentanone+hexyl acetate->butyl acetate+ethyl acetate
E-2-hexenol+methyl butanoate->1-hexanol+ethyl acetate
ethyl acetate+hexyl acetate->ethyl hexanoate+hexanal
E-2-hexenyl acetate+ethyl acetate->E-2-hexenal+ethyl hexanoate
E-2-hexenyl acetate+ethyl acetate->ethyl hexanoate+hexanal
2-heptanone+hexyl acetate->E-2-hexenyl acetate+methyl butanoate
E-2-hexenyl acetate+ethyl butanoate->E-2-hexenal+ethyl hexanoate
butyl acetate+ethyl hexanoate->E-2-hexenal+hexyl acetate
2-heptanone+linalool->a-terpineol+butyl acetate
1-hexanol+hexanal->butyl acetate+E-2-hexenol
E-2-hexenol+hexyl acetate->1-hexanol+hexanal
1-hexanol+ethyl hexanoate->E-2-hexenol+ethyl butanoate
1-hexanol+ethyl hexanoate->butyl acetate+E-2-hexenol
1-hexanol+E-2-hexenyl acetate->E-2-hexenol+hexanal
1-hexanol+E-2-hexenyl acetate->E-2-hexenal+E-2-hexenol
E-2-hexenol+hexyl acetate->1-hexanol+ethyl hexanoate
1-hexanol+ethyl butanoate->E-2-hexenol+methyl butanoate
E-2-hexenyl acetate+ethyl butanoate->2-pentanone+ethyl hexanoate
butyl acetate+E-2-hexenol->1-hexanol+ethyl acetate
2-heptanone+linalool->a-terpineol+hexanal
ethyl butanoate+ethyl hexanoate->hexyl acetate+methyl butanoate
2-heptanone+ethyl hexanoate->2-pentanone+ethyl acetate
2-heptanone+hexyl acetate->2-pentanone+ethyl acetate
2-heptanone+E-2-hexenyl acetate->2-pentanone+ethyl acetate
E-2-hexenyl acetate+hexanal->2-pentanone+E-2-hexenal
1-hexanol+E-2-hexenyl acetate->E-2-hexenal+hexyl acetate
E-2-hexenol+E-2-hexenyl acetate->E-2-hexenal+hexyl acetate
E-2-hexenyl acetate+linalool->E-2-hexenal+hexyl acetate
E-2-hexenal+ethyl butanoate->ethyl hexanoate+hexyl acetate
1-hexanol+ethyl butanoate->ethyl hexanoate+hexyl acetate
E-2-hexenol+E-2-hexenyl acetate->ethyl hexanoate+hexyl acetate
2-heptanone+E-2-hexenol->2-pentanone+ethyl acetate
hexyl acetate+phenylmethyl acetate->butyl acetate+ethyl acetate
E-2-hexenyl acetate+linalool->ethyl acetate+hexyl acetate
a-terpineol+E-2-hexenyl acetate->ethyl acetate+hexyl acetate
1-hexanol+phenylmethyl acetate->2-pentanone+E-2-hexenol
2-heptanone+ethyl butanoate->butyl acetate+methyl butanoate
E-2-hexenyl acetate+hexanal->E-2-hexenal+methyl butanoate
ethyl butanoate+g-decalactone->ethyl hexanoate+methyl butanoate
1-hexanol+ethyl butanoate->hexyl acetate+methyl butanoate
1-hexanol+phenylmethyl acetate->E-2-hexenol+methyl butanoate
E-2-hexenol+linalool->1-hexanol+E-2-hexenal
E-2-hexenol+phenylmethyl acetate->1-hexanol+E-2-hexenyl acetate
linalool+phenylmethyl acetate->1-hexanol+a-terpineol
linalool+methyl anthranilate->1-hexanol+a-terpineol
capronic acid+linalool->a-terpineol+E-2-hexenol
ethyl hexanoate+phenylmethyl acetate->ethyl acetate+ethyl butanoate
ethyl hexanoate+hexyl acetate->2-pentanone+ethyl butanoate
butyl acetate+methyl butanoate->2-pentanone+hexyl acetate
2-pentanone+capronic acid->2-heptanone+hexanal
2-pentanone+E-2-hexenol->2-heptanone+butyl acetate
1-hexanol+2-pentanone->2-heptanone+hexanal
E-2-hexenyl acetate+linalool->ethyl butanoate+hexyl acetate
1-hexanol+phenylmethyl acetate->butyl acetate+E-2-hexenol
2-pentanone+a-terpineol->2-heptanone+hexanal
a-terpineol+E-2-hexenyl acetate->hexanal+hexyl acetate
E-2-hexenyl acetate+hexanal->2-heptanone+E-2-hexenal
a-terpineol+E-2-hexenyl acetate->E-2-hexenal+hexyl acetate
a-terpineol+E-2-hexenol->1-hexanol+hexanal
capronic acid+linalool->a-terpineol+hexanal
g-decalactone+linalool->a-terpineol+hexanal
E-2-hexenol+linalool->1-hexanol+E-2-hexenyl acetate
a-terpineol+g-decalactone->E-2-hexenol+linalool
linalool+methyl anthranilate->a-terpineol+E-2-hexenol
2-pentanone+butyl acetate->capronic acid+phenylmethyl acetate
1-hexanol+2-heptanone->2-pentanone+ethyl acetate
2-heptanone+linalool->2-pentanone+ethyl acetate
2-pentanone+methyl butanoate->2-heptanone+hexanal
2-pentanone+E-2-hexenol->2-heptanone+hexanal
1-hexanol+E-2-hexenyl acetate->ethyl acetate+hexyl acetate
E-2-hexenyl acetate+linalool->2-pentanone+hexyl acetate
a-terpineol+E-2-hexenyl acetate->2-pentanone+hexyl acetate
E-2-hexenyl acetate+phenylmethyl acetate->2-pentanone+hexyl acetate
ethyl butanoate+phenylmethyl acetate->hexyl acetate+methyl butanoate
E-2-hexenol+ethyl butanoate->hexyl acetate+methyl butanoate
a-terpineol+E-2-hexenyl acetate->ethyl butanoate+hexyl acetate
1-hexanol+phenylmethyl acetate->E-2-hexenol+ethyl butanoate
E-2-hexenyl acetate+linalool->butyl acetate+hexyl acetate
2-pentanone+linalool->2-heptanone+hexanal
E-2-hexenol+linalool->1-hexanol+ethyl acetate
E-2-hexenyl acetate+ethyl acetate->ethyl hexanoate+methyl butanoate
linalool+methyl anthranilate->a-terpineol+butyl acetate
linalool+methyl anthranilate->a-terpineol+hexanal
E-2-hexenyl acetate+ethyl butanoate->2-heptanone+ethyl hexanoate
1-hexanol+hexyl acetate->E-2-hexenol+ethyl acetate
E-2-hexenol+hexyl acetate->1-hexanol+ethyl butanoate
a-terpineol+hexyl acetate->2-heptanone+linalool
E-2-hexenol+linalool->1-hexanol+hexyl acetate
linalool+methyl anthranilate->a-terpineol+hexyl acetate

## Sheet: Counts-085
Supplemental Table 9 - number of significant stoichiometric correlation at the threshold of 0.85 - comparison between the number of significant stoichiometric correlation at the threshold of 0.85 for F. vesca and F. ananassa
	Pairs	Triplets	Quadruples
F. vesca	2	73	429
F. ananassa	10	366	1699
Shared between F. vesca and F. ananassa	1	14	87

## Sheet: pair_Vesca_Ananassa-085
Supplemental Table 9 - Common significantly correlated metabolite pairs between F. vesca and F. ananassa using SCA at the threshold of 0.85.
metabolite pairs
1-hexanol->E-2-hexenol

## Sheet: triplets_Vesca_Ananassa-085
Supplemental Table 9 - Common significantly correlated metabolite triplets between F. vesca and F. ananassa using SCA at the threshold of 0.85.
metabolite triplets
2-heptanone+capronic acid->2-pentanone
butyl acetate+E-2-hexenyl acetate->hexyl acetate
butyl acetate+ethyl hexanoate->hexyl acetate
1-hexanol+E-2-hexenal->E-2-hexenol
E-2-hexenol+linalool->1-hexanol
1-hexanol+E-2-hexenyl acetate->E-2-hexenol
butyl acetate+ethyl acetate->ethyl butanoate
ethyl acetate+hexyl acetate->ethyl butanoate
E-2-hexenyl acetate+ethyl butanoate->hexyl acetate
1-hexanol+hexanal->E-2-hexenol
E-2-hexenyl acetate+hexanal->E-2-hexenal
E-2-hexenol+hexyl acetate->E-2-hexenyl acetate
linalool+methyl anthranilate->a-terpineol
E-2-hexenyl acetate+methyl butanoate->hexyl acetate

## Sheet: quadruples_Vesca_Ananassa-085
Supplemental Table 9 - Common significantly correlated metabolite quadruples between F. vesca and F. ananassa using SCA at the threshold of 0.85.
metabolite quadruples
2-heptanone+hexanal->2-pentanone+E-2-hexenal
2-pentanone+hexyl acetate->2-heptanone+ethyl hexanoate
2-pentanone+hexyl acetate->2-heptanone+capronic acid
1-hexanol+2-heptanone->2-pentanone+E-2-hexenol
2-pentanone+phenylmethyl acetate->2-heptanone+butyl acetate
2-pentanone+phenylmethyl acetate->2-heptanone+E-2-hexenyl acetate
2-heptanone+capronic acid->2-pentanone+phenylmethyl acetate
butyl acetate+ethyl butanoate->ethyl acetate+hexyl acetate
hexanal+hexyl acetate->E-2-hexenal+ethyl butanoate
E-2-hexenyl acetate+hexanal->E-2-hexenal+ethyl butanoate
ethyl acetate+hexyl acetate->ethyl butanoate+ethyl hexanoate
butyl acetate+E-2-hexenyl acetate->ethyl butanoate+hexyl acetate
E-2-hexenyl acetate+ethyl hexanoate->ethyl butanoate+hexyl acetate
ethyl hexanoate+phenylmethyl acetate->ethyl butanoate+hexyl acetate
E-2-hexenyl acetate+ethyl butanoate->butyl acetate+ethyl hexanoate
E-2-hexenyl acetate+ethyl butanoate->ethyl acetate+hexyl acetate
ethyl acetate+hexyl acetate->ethyl butanoate+phenylmethyl acetate
capronic acid+ethyl butanoate->butyl acetate+ethyl hexanoate
butyl acetate+ethyl hexanoate->ethyl acetate+hexyl acetate
1-hexanol+hexyl acetate->butyl acetate+E-2-hexenol
E-2-hexenal+ethyl hexanoate->E-2-hexenyl acetate+hexanal
E-2-hexenal+hexyl acetate->E-2-hexenyl acetate+hexanal
E-2-hexenal+phenylmethyl acetate->E-2-hexenyl acetate+hexanal
a-terpineol+E-2-hexenal->hexanal+linalool
2-heptanone+capronic acid->2-pentanone+ethyl hexanoate
2-heptanone+capronic acid->2-pentanone+E-2-hexenyl acetate
1-hexanol+E-2-hexenyl acetate->E-2-hexenol+hexyl acetate
E-2-hexenol+linalool->1-hexanol+a-terpineol
butyl acetate+ethyl acetate->ethyl butanoate+linalool
capronic acid+ethyl butanoate->butyl acetate+ethyl acetate
ethyl acetate+hexyl acetate->ethyl butanoate+hexanal
1-hexanol+hexyl acetate->E-2-hexenyl acetate+ethyl butanoate
E-2-hexenol+hexyl acetate->E-2-hexenyl acetate+ethyl butanoate
butyl acetate+ethyl hexanoate->hexyl acetate+phenylmethyl acetate
E-2-hexenol+hexyl acetate->E-2-hexenyl acetate+ethyl hexanoate
E-2-hexenol+hexyl acetate->a-terpineol+E-2-hexenyl acetate
butyl acetate+ethyl hexanoate->hexyl acetate+methyl butanoate
E-2-hexenol+hexyl acetate->butyl acetate+ethyl hexanoate
E-2-hexenal+E-2-hexenol->E-2-hexenyl acetate+hexanal
a-terpineol+E-2-hexenol->1-hexanol+g-decalactone
butyl acetate+ethyl acetate->ethyl butanoate+methyl butanoate
capronic acid+ethyl butanoate->2-pentanone+hexyl acetate
butyl acetate+E-2-hexenyl acetate->ethyl acetate+hexyl acetate
E-2-hexenyl acetate+hexanal->butyl acetate+E-2-hexenal
1-hexanol+E-2-hexenyl acetate->butyl acetate+E-2-hexenol
2-heptanone+ethyl butanoate->butyl acetate+ethyl acetate
butyl acetate+ethyl acetate->a-terpineol+ethyl butanoate
ethyl acetate+hexyl acetate->E-2-hexenal+ethyl butanoate
ethyl acetate+hexyl acetate->a-terpineol+ethyl butanoate
butyl acetate+E-2-hexenyl acetate->hexyl acetate+methyl butanoate
butyl acetate+E-2-hexenal->hexyl acetate+methyl butanoate
2-heptanone+capronic acid->2-pentanone+ethyl acetate
ethyl acetate+hexyl acetate->ethyl butanoate+methyl butanoate
butyl acetate+ethyl hexanoate->2-pentanone+ethyl butanoate
butyl acetate+ethyl butanoate->2-pentanone+hexyl acetate
2-pentanone+hexyl acetate->E-2-hexenyl acetate+methyl butanoate
butyl acetate+ethyl hexanoate->2-pentanone+hexyl acetate
capronic acid+ethyl butanoate->butyl acetate+methyl butanoate
E-2-hexenyl acetate+ethyl butanoate->hexyl acetate+methyl butanoate
hexanal+hexyl acetate->E-2-hexenyl acetate+methyl butanoate
1-hexanol+butyl acetate->E-2-hexenol+methyl butanoate
butyl acetate+ethyl hexanoate->hexanal+hexyl acetate
butyl acetate+E-2-hexenyl acetate->hexanal+hexyl acetate
butyl acetate+ethyl hexanoate->2-heptanone+hexyl acetate
E-2-hexenol+hexyl acetate->E-2-hexenyl acetate+ethyl acetate
1-hexanol+hexyl acetate->E-2-hexenyl acetate+methyl butanoate
E-2-hexenol+hexyl acetate->E-2-hexenyl acetate+methyl butanoate
hexyl acetate+phenylmethyl acetate->E-2-hexenyl acetate+methyl butanoate
capronic acid+E-2-hexenal->butyl acetate+hexanal
E-2-hexenol+linalool->1-hexanol+hexanal
1-hexanol+E-2-hexenyl acetate->E-2-hexenol+ethyl acetate
ethyl butanoate+hexanal->E-2-hexenal+methyl butanoate
E-2-hexenyl acetate+ethyl butanoate->E-2-hexenal+hexyl acetate
E-2-hexenyl acetate+ethyl butanoate->2-pentanone+hexyl acetate
E-2-hexenal+hexyl acetate->E-2-hexenyl acetate+methyl butanoate
1-hexanol+hexyl acetate->E-2-hexenol+methyl butanoate
1-hexanol+E-2-hexenyl acetate->E-2-hexenol+methyl butanoate
E-2-hexenol+methyl butanoate->1-hexanol+ethyl acetate
butyl acetate+ethyl hexanoate->E-2-hexenal+hexyl acetate
1-hexanol+hexanal->butyl acetate+E-2-hexenol
1-hexanol+ethyl butanoate->E-2-hexenol+methyl butanoate
E-2-hexenyl acetate+hexanal->2-pentanone+E-2-hexenal
E-2-hexenyl acetate+hexanal->E-2-hexenal+methyl butanoate
1-hexanol+phenylmethyl acetate->E-2-hexenol+methyl butanoate
E-2-hexenol+linalool->1-hexanol+E-2-hexenal
linalool+phenylmethyl acetate->1-hexanol+a-terpineol
E-2-hexenyl acetate+hexanal->2-heptanone+E-2-hexenal

## Sheet: Counts-09
Supplemental Table 9 - number of significant stoichiometric correlation at the threshold of 0.9 - comparison between the number of significant stoichiometric correlation at the threshold of 0.9 for F. vesca and F. ananassa
	Pairs	Triplets	Quadruples
F. vesca	1	22	112
F. ananassa	2	185	966
Shared between F. vesca and F. ananassa	0	1	15

## Sheet: pair_Vesca_Ananassa-09
Supplemental Table 9 - Common significantly correlated metabolite pairs between F. vesca and F. ananassa using SCA at the threshold of 0.9.
metabolite pairs
0

[truncated: 2 more sheets: triplets_Vesca_Ananassa-09, quadruples_Vesca_Ananassa-09]
